# Supplementary material for: Disrupted Gene Networks in Subfertile Hybrid House Mice
Source: Mol Biol Evol. 2020 Jan 12;37(6):1547–62. doi: 10.1093/molbev/msaa002 (PMC7253214; doi:10.1093/molbev/msaa002)
Supplement: msaa002_Supplementary_Data [file msaa002_supplementary_data.zip]

Archive with 11 entries (10 files):
- msaa002-suppl_data/
- msaa002-suppl_data/MasterRscript.R.txt
- msaa002-suppl_data/SupplementaryData_1.xlsx
- msaa002-suppl_data/SupplementaryData_2.xlsx
- msaa002-suppl_data/SupplementaryData_3.xlsx
- msaa002-suppl_data/SupplementaryData_4.xlsx
- msaa002-suppl_data/SupplementaryFigure1.pdf
- msaa002-suppl_data/SupplementaryFigure2.pdf
- msaa002-suppl_data/SupplementaryFigure_3.pdf
- msaa002-suppl_data/SupplementaryTable1.pdf
- msaa002-suppl_data/SupplementaryTable2.pdf
