# Supplementary material for: Disrupted Gene Networks in Subfertile Hybrid House Mice
Source: Mol Biol Evol. 2020 Jan 12;37(6):1547–62. doi: 10.1093/molbev/msaa002 (PMC7253214; doi:10.1093/molbev/msaa002)
Supplement: msaa002_Supplementary_Data [file msaa002_supplementary_data.zip › msaa002-suppl_data/MasterRscript.R.txt]

###########################################################################################################################################################
### SECTION 1 - loading the raw chip data, performing background correction, filtering, normalisation and batch correction

## Load libraries
library(Agi4x44PreProcess)
library(limma)
library(doParallel)
library(ggplot2)
library(ggfortify)
library(pamr)

## Load data

# Read in a "targets" file containing microarray file names and additional details (Mapping population, batch, fertility phenotype class, array scan date etc.)
targets<-readTargets("target_data.csv",sep=",")

# Read in the microarray files listed in the targets frame, specifying a single colour channel.
data.raw <- read.maimages(targets,source="agilent", green.only=TRUE) 

## Background correction using Limma

# Background correction, using the "half" method and an offset of 50
data.bgc <- backgroundCorrect(data.raw, method="half", offset=50)

# plot the background-corrected expression profiles
plotDensity(log2(data.bgc$E),main="raw expression all samples")

## Filter to remove probes with low expression
# Compute the 98% quantile of the negative control probes on each array, to get an idea of how bright the expression probes should be. MAKE SURE THIS IS WRITTEN UP CORRECTLY IN THE MANUSCRIPT.
neg98 <- apply(data.bgc$E[data.bgc$genes$ControlType==-1,, drop=FALSE],2,function(x) quantile(x,p=0.98))
 
# Calculate a cutoff expression level that is at least 10% brighter than the negative controls.
cutoff<-matrix(1.1*neg98,nrow(data.bgc),ncol(data.bgc),byrow=TRUE) #Calculates a cutoff for probes that are at least 10% brighter than the negtive controls. 

# Identify probes that are at least 10% brighter in at least 10% of the total number of arrays
isexpr<-rowSums(data.bgc$E>cutoff)>=55 #Identifies probes that are at least 10% brighter in at least 55 of the arrays (10% of the total number of arrays). 

# Print the number of expressed (TRUE) and non-expressed (FALSE) probes.
table(isexpr)

# Filter the data to remove control probes and probes with low expression.
data.Exp<-data.bgc[data.bgc$genes$ControlType==0&isexpr,]

# Normalise the expression data
data.Norm<-normalizeBetweenArrays(data.Exp,method="quantile")

#Check the number of probes remaining
dim(data.Norm)

## Batch correction - remove batch effects using pre-defined batches.

#Create expression and phenotype objects
expr<-data.Norm$E
pheno<-data.Norm$targets

#specify the batch factor
batch=pheno$Batch 

#Use the combat function to detect and remove the batch effects
modcombat=model.matrix(~1,data=pheno)
combat_expr = ComBat(dat=expr, batch=batch, mod=modcombat, par.prior=TRUE, prior.plots=FALSE)

#create new expression set with combat-corrected expression data
data.cBatch<-data.Norm
data.cBatch$E<-combat_expr

## Perform PCA
mypca<-prcomp(t(data.cBatch$E),scale=T) 
autoplot(mypca,x=1,y=2,data=pheno,colour="Fertility",scale=F)

###########################################################################################################################################################
### SECTION TWO - Subsetting data and constructing the consensus fertile network

# Load libraries
library(WGCNA)
library(limma)

options(stringsAsFactors = FALSE);
enableWGCNAThreads() #allows multi-threading within WGCNA

p<-data.cBatch$E #create an object with expression data for the entire dataset
eAll<-as.data.frame(t(p)) #transpose the expression data for further analysis

gsg=goodSamplesGenes(eAll,verbose=3) #check for genes and samples with too many missing values
gsg$allOK #If this statement returns TRUE, all genes have passed the cuts. If not, we remove the offending genes and samples from the data.

if (!gsg$allOK)
{
# Optionally, print the gene and sample names that were removed:
if (sum(!gsg$goodGenes)>0)
printFlush(paste("Removing genes:", paste(names(eAll)[!gsg$goodGenes], collapse = ", ")));
if (sum(!gsg$goodSamples)>0)
printFlush(paste("Removing samples:", paste(rownames(eAll)[!gsg$goodSamples], collapse = ", ")));
# Remove the offending genes and samples from the data:
eAll = eAll[gsg$goodSamples, gsg$goodGenes]
}

#Visualise the data through clustering - any outliers can be identified and removed.
sampleTree=hclust(dist(eAll),method="average");
#Plot the sample tree: Open a graphic output window of size 12 by 9 inches
#The user should change the dimensions if the window is too large or too small.
sizeGrWindow(12,9)
par(cex = 0.2);
par(mar = c(0,4,2,0))
plot(sampleTree, main = "Sample clustering to detect outliers", sub="", xlab="", cex.lab = 1.5,
cex.axis = 1.5, cex.main = 2)

#extract data from the hybrids with fertile phenotypes
data.cBatchFert<-data.cBatch[,data.cBatch$targets$Fertility=="F"]

#Choose the soft-thresholding power - the power to which coexpression similarity is raised to calculate adjacency.
powers=c(c(1:10), seq(from=12,to=20,by=2))
#Call the network topolgy analysis function
sft=pickSoftThreshold(eFert,powerVector=powers,verbose=5)

#plot the results
sizeGrWindow(9,5)
par(mfrow=c(1,2))
cex1=0.9;

#Scale-free topology fit index as a function of the soft-thresholding power
plot(sft$fitIndices[,1], -sign(sft$fitIndices[,3])*sft$fitIndices[,2],xlab="Soft Threshold (power)", ylab="Scale Free Topology Model Fit, signed R^2", type="n",main=paste("scale independence"));text(sft$fitIndices[,1], -sign(sft$fitIndices[,3])*sft$fitIndices[,2],
labels=powers,cex=cex1,col="red")
abline(h=0.8,col="red") #This line corresponds to using an R^2 cut-off of h

#Mean connectivity as a function of the soft-thresholding power
plot(sft$fitIndices[,1],sft$fitIndices[,5],xlab="soft thresholding (power)", ylab="Mean Connectivity", type="n", main=paste("Mean connectivity"))
text(sft$fitIndices[,1],sft$fitIndices[,5],labels=powers,cex=cex1,col="red")

#Detect and keep the genes with the top connectivity (greater than the median) in the fertile hybrid subset
k=softConnectivity(datE=eFert,power=5)
hist(k) #construct histogram to show the distribution of connectivity
scaleFreePlot(k,main="check scale free topology")
median(k)
top.genes=which(k>median(k))

#create a new eset with the most connected genes only
data.cBatchTop<-data.cBatch[top.genes,]

#extract the expression data for the full set of individuals
pAll<-data.cBatchTop$E
eAll<-as.data.frame(t(pAll))

#subset the data to create expression sets for the F2 and HZ fertile phenotype hybrids
data.cBatchTopFert<-data.cBatchTop[,data.cBatchTop$targets$Fertility=="F"]
data.cBatchTopFF2<-data.cBatchTopFert[,data.cBatchTopFert$targets$Class=="F2"]
data.cBatchTopFHZ<-data.cBatchTopFert[,data.cBatchTopFert$targets$Class=="HZ"]

#extract the expression data
pF2<-data.cBatchTopFF2$E
eF2<-as.data.frame(t(pF2))
pHZ<-data.cBatchTopFHZ$E
eHZ<-as.data.frame(t(pHZ))

#create the multiexpression eset
nSets=2
setLabels=c("F2,HZ")
shortLabels=c("F2","HZ")
multiExpr=vector(mode="list",length=nSets)
multiExpr=list(F2=list(data=t(pF2)),HZ=list(data=t(pHZ)))
exprSize=checkSets(multiExpr)
exprSize

#build the consensus network
ConsFertNet = blockwiseConsensusModules(multiExpr,maxBlockSize=50000,power=5,networkType="signed",TOMType="signed",minModuleSize=50,reassignThreshold=0,mergeCutHeight=0.2, numericLabels=TRUE,saveTOMs=FALSE,verbose=3,deepSplit=0)

#check the numbers of probes in each module
table(ConsFertNet$colors)

geneTree=ConsFertNet$dendrograms[[1]]
moduleColors=labels2colors(ConsFertNet$colors,zeroIsGrey=TRUE,colorSeq=NULL,naColor="grey",commonColorCode=TRUE)

plotDendroAndColors(geneTree, moduleColors, "Modules", main = "Fertile Samples - gene dendrogram and module colors", dendroLabels = FALSE, addGuide = TRUE)

#extract the module membership for each probe - using the expression data from all fertile hybrids
probeModuleMembership=as.data.frame(cor(eFert,MEs,use="p"))

#extract the MEs for all individuals (not just fertile) which can then be correlated with fertility trait data.
MEs0=moduleEigengenes(eSF2,moduleColors)$eigengenes
MEs=orderMEs(MEs0)

###########################################################################################################################################################
### SECTION THREE - Network preservation statistics using WGCNA

#Load the libraries
library(WGCNA)
library(limma)
library(flashClust)

options(stringsAsFactors = FALSE);
enableWGCNAThreads() #allows multi-threading within WGCNA

#subset the dataset into F2 and HZ hybrids
data.cBatchTopF2<-data.cBatchTop[,data.cBatchTop$targets$Class=="F2"]
data.cBatchTopHZ<-data.cBatchTop[,data.cBatchTop$targets$Class=="HZ"]

#subset the data into fertile, subfertile and intermediate datasets
data.cBatchTopFF2<-data.cBatchTopF2[,data.cBatchTopF2$targets$Fertility=="F"]
data.cBatchTopSF2<-data.cBatchTopF2[,data.cBatchTopF2$targets$Fertility=="LF"]
data.cBatchTopIF2<-data.cBatchTopF2[,data.cBatchTopF2$targets$Fertility=="N"]

data.cBatchTopFHZ<-data.cBatchTopHZ[,data.cBatchTopHZ$targets$Fertility=="F"]
data.cBatchTopSHZ<-data.cBatchTopHZ[,data.cBatchTopHZ$targets$Fertility=="LF"]
data.cBatchTopIHZ<-data.cBatchTopHZ[,data.cBatchTopHZ$targets$Fertility=="N"]

#subset the subfertile into high PC1 scores (Aberrant expression) and low PC1 scores (Normal expression)
data.cBatchTopSFNE_F2<-data.cBatchTopSF2[,data.cBatchTopSF2$targets$PCscore=="Low"]
data.cBatchTopSFAE_F2<-data.cBatchTopSF2[,data.cBatchTopSF2$targets$PCscore=="High"]

data.cBatchTopSFNE_HZ<-data.cBatchTopSHZ[,data.cBatchTopSHZ$targets$PCscore=="Low"]
data.cBatchTopSFAE_HZ<-data.cBatchTopSHZ[,data.cBatchTopSHZ$targets$PCscore=="High"]

#Extract the expression data
pFertF2<-data.cBatchTopFF2$E
eFertF2<-as.data.frame(t(pF2))
pFertFHZ<-data.cBatchTopFHZ$E
eFertHZ<-as.data.frame(t(pHZ))

pSFNE_F2<-data.cBatchTopSFNE_F2$E
eSFNE_F2<-as.data.frame(t(pSFNE_F2))
pSFNE_HZ<-data.cBatchTopSFNE_HZ$E
eSFNE_HZ<-as.data.frame(t(pSFNE_HZ))

pSFAE_F2<-data.cBatchTopSFAE_F2$E
eSFAE_F2<-as.data.frame(t(pSFAE_F2))
pSFAE_HZ<-data.cBatchTopSFAE_HZ$E
eSFAE_HZ<-as.data.frame(t(pSFAE_HZ))

pIF2<-data.cBatchTopIF2$E
eIF2<-as.data.frame(t(pIF2))
pIHZ<-data.cBatchTopIHZ$E
eIHZ<-as.data.frame(t(pIHZ))

#estimate module preservation in subfertile hybrids
setLabels = c("Fert_F2", "SFAE_F2") #Change this according to the subfertile group to be analysed
multiExpr = list(Fert = list(data = eFertF2), Low = list(data = eSFAE_F2))
multiColor = list(Fert = moduleColors)
nSets = 2
mpSFAE_F2 = modulePreservation(multiExpr, multiColor,
                          referenceNetworks = 1,
                          nPermutations = 500,
                          randomSeed = 1,
                          verbose = 3)
#isolate the observed statistics and their Z scores
ref=1
test=2
statsObs=cbind(mpSFAE_F2$quality$observed[[ref]][[test]][,-1], mpSFAE_F2$preservation$observed[[ref]][[test]][,-1])
statsZ=cbind(mpSFAE_F2$quality$Z[[ref]][[test]][,-1], mpSFAE_F2$preservation$Z[[ref]][[test]][,-1])

#check the main output (the preservation medianRank and Zsummary statistics). Compare preservation to quality.
print(cbind(statsObs[,c("medianRank.pres","medianRank.qual")],signif(statsZ[,c("Zsummary.pres","Zsummary.qual")],2)))

###########################################################################################################################################################
### SECTION FOUR - Network preservation statistics using NetRep

## Note that both NetRep and WGCNA have a function called 'modulePreservation', so don't load both libraries in the same session.

library(NetRep)
#load the consensus fertile network and subset fertile and subfertile expression data from the previous R session.
load("Cons_Mods.Rda") #This is a vector containing all of the module assignments for each probe in the dataset.

#avoid having numeric IDs for the samples and the probes
rownames(eFertF2)<-paste0("Sample_",rownames(eFertF2))
colnames(eFertF2)<-paste0("Probe_",colnames(eFertF2))

rownames(eFertHZ)<-paste0("Sample_",rownames(eFertHZ))
colnames(eFertHZ)<-paste0("Probe_",colnames(eFertHZ))

rownames(eSFNE_F2)<-paste0("Sample_",rownames(eSFNE_F2))
colnames(eSFNE_F2)<-paste0("Probe_",colnames(eSFNE_F2))

rownames(eSFNE_HZ)<-paste0("Sample_",rownames(eSFNE_HZ))
colnames(eSFNE_HZ)<-paste0("Probe_",colnames(eSFNE_HZ))

rownames(eSFAE_F2)<-paste0("Sample_",rownames(eSFAE_F2))
colnames(eSFAE_F2)<-paste0("Probe_",colnames(eSFAE_F2))

rownames(eSFAE_HZ)<-paste0("Sample_",rownames(eSFAE_HZ))
colnames(eSFAE_HZ)<-paste0("Probe_",colnames(eSFAE_HZ))

rownames(eIF2)<-paste0("Sample_",rownames(eIF2))
colnames(eIF2)<-paste0("Probe_",colnames(eIF2))

rownames(eIHZ)<-paste0("Sample_",rownames(eIHZ))
colnames(eIHZ)<-paste0("Probe_",colnames(eIHZ))

#Create functions to calculate coexpression and network matrices
calculate_coexpression<-function(ge) {
	coexpression<-cor((ge), method="pearson")
}

infer_network<-function(coexpression) {
	network<-abs(coexpression)^5
}

#calculate the coexpression and network matrices for both the high and low fertility. Modify this to set the fertile/subfertile comparison
fertile_coexpression<-calculate_coexpression(eFertF2)
fertile_network<-infer_network(fertile_coexpression)

coexpression_fertile<-as.matrix(fertile_coexpression)
network_fertile<-as.matrix(fertile_network)

SFAE_coexpression<-calculate_coexpression(eSFAE_F2)
SFAE_network<-infer_network(SFAE_coexpression)

coexpression_SFAE<-as.matrix(SFAE_coexpression)
network_SFAE<-as.matrix(SFAE_network)

#turn the expression sets into matrices
eFertF2<-as.matrix(eFertF2)
eSFAE_F2<-as.matrix(eSFAE_F2)

#set up the input data structures for NetRep. Again, modify this to set the fertile/subfertile comparison
data_list<-list(fertile=eFertF2, subfert=eSFAE_F2)
correlation_list<-list(fertile=coexpression_fertile,subfert=coexpression_SFAE)
network_list<-list(fertile=network_fertile,subfert=network_SFAE)

#Plot the heatmap figures to illustrate the pairwise coexpression of probes within the fertile and subfertile networks. Specify the module to be analysed and the fertile/subfertile comparison.
plotModule(data=data_list, correlation=correlation_list, network=network_list, moduleAssignments=module_labels, modules=c(1),discovery="fertile", test="subfert")

#Assess the preservation of modules in the subfertile vs fertile dataset
preservation <- modulePreservation(network=network_list,data=data_list,correlation=correlation_list, moduleAssignments=module_labels, discovery="fertile", test="subfert", nPerm=100000,nThreads=3)

#print the seven preservation statistics and the p-values for each. For each module, identify the least significant (ie highest) pvalue and print this. 
preservation$observed
preservation$p.value
max_pval <- apply(preservation$p.value, 1, max)
max_pval


###########################################################################################################################################################
### SECTION FIVE - DGCA analysis

#load the relevant libraries
library(DGCA, quietly = TRUE)
library(matrixStats, quietly = TRUE)
library(limma)
library(Biobase)

#load the consensus fertile network and subset fertile and subfertile expression data from previous R sessions.

#combine the two expression sets to be compared (here we are comparing coexpression patterns in SFAE versus fertile F2 hybrids.
eComb<-combine(eFertF2,eSFAE_F2)
#Check the size of the datasets
dim(eFertF2) #102 fertile F2 hybrids
dim(eSFAE_F2) #37 SFAE F2 hybrids

#create the design_mat file:
n_fertile_samples = 102; n_SFAE_samples = 37 
fertility_class = c(rep("fertile", n_fertile_samples), rep("SFNE", n_SFNE_samples))
design_mat = model.matrix(~ fertility_class + 0)
colnames(design_mat) = c("fertile", "SFNE")

#check the design matrix
str(design_mat)
head(design_mat)

design_mat = makeDesign(fertility_class)

#Change the rownames so that they include the gene symbol and are more informative
rownames(eComb)<-paste0(rownames(eComb),data.cBatchTopFF2$genes$GeneName)

#check the data
head(eComb)

#load the modules definition file, which specifies the module to which each probe was assigned
modules=read.csv("Fertmods.csv",h=T,sep=",")

modules$ind=as.character(modules$ind)
modules$values=as.character(modules$values)
head(modules)

#extract the expression data for each of the modules
black_genes=modules[modules$ind=="black","values"]
exp_black=eComb[black_genes,]
blue_genes=modules[modules$ind=="blue","values"]
exp_blue=eComb[blue_genes,]
brown_genes=modules[modules$ind=="brown","values"]
exp_brown=eComb[brown_genes,]
cyan_genes=modules[modules$ind=="cyan","values"]
exp_cyan=eComb[cyan_genes,]
green_genes=modules[modules$ind=="green","values"]
exp_green=eComb[green_genes,]
greenyellow_genes=modules[modules$ind=="greenyellow","values"]
exp_greenyellow=eComb[greenyellow_genes,]
magenta_genes=modules[modules$ind=="magenta","values"]
exp_magenta=eComb[magenta_genes,]
midnightblue_genes=modules[modules$ind=="midnightblue","values"]
exp_midnightblue=eComb[midnightblue_genes,]
pink_genes=modules[modules$ind=="pink","values"]
exp_pink=eComb[pink_genes,]
purple_genes=modules[modules$ind=="purple","values"]
exp_purple=eComb[purple_genes,]
red_genes=modules[modules$ind=="red","values"]
exp_red=eComb[red_genes,]
salmon_genes=modules[modules$ind=="salmon","values"]
exp_salmon=eComb[salmon_genes,]
tan_genes=modules[modules$ind=="tan","values"]
exp_tan=eComb[tan_genes,]
turquoise_genes=modules[modules$ind=="turquoise","values"]
exp_turquoise=eComb[turquoise_genes,]
yellow_genes=modules[modules$ind=="yellow","values"]
exp_yellow=eComb[yellow_genes,]

##Calculate the average change in correlation for each gene with all others in the module. 
#To do his, we calculate the average (median or arithmetic mean) differential correlation z-score difference for each gene by setting getDCorAvg = TRUE and dCorAvgType = “gene_average”. To select the average type, use dCorAvgMethod = “median” or dCorAvgMethod = “mean”. Selecting these options causes ddcorAll to return a list of two data frames instead of a single data frame. So, you will then need to extract the second data frame, which contains the difference in median z-scores and the local false discovery rate for each gene. 

ddcor_res_black = ddcorAll(inputMat = exp_black, design = design_mat,
  compare = c("fertile", "subfert"),
  adjust = "perm", heatmapPlot = FALSE, nPerm = 50, nPairs = "all",
  getDCorAvg = TRUE, dCorAvgType = "gene_average", dCorAvgMethod = "median")
head(ddcor_res_black$avg_dcor)
write.csv(ddcor_res_black$avg_dcor,file="blackmodule_fertile_SFAE_DGCA.csv",quote=FALSE)


###########################################################################################################################################################
### SECTION SIX - Estimating Gene Ontology Enrichment for each module

# load libraries
library(BiocManager)
library(BiocParallel)
library(clusterProfiler)
library(enrichplot)
library(mgug4122a.db)
library(DOSE)
library(data.table)
library(tidyr)
library(ggdag)
library(tidygraph)
library(ggplot2)
library(dplyr)

# load list of unique entrez IDs for probes with above-background expression in the testis.
universe<-read.csv("TestisExpressed_EntrezID.txt",h=F)

search_kegg_organism('mmu', by='kegg_code') #mmu = mus musculus searching the kegg database 
download_KEGG("mmu", keggType = "KEGG", keyType = "kegg") #download recent kegg database 

#load the module data for all probes in the consensus fertile network - this is a csv file with the gene symbol in one column and the module to which it was assigned in the second column.
fertmods<-read.csv("Fertmods.csv")
fertmods$geneSymbol<-as.character(fertmods$geneSymbol)
head(fertmods)

#load the data for all probes with above-background expression in the testis
probetable<-read.csv("TestisExpressedProbes_Info.txt",h=T)
probetable$Symbol<-as.character(probetable$Symbol) #both gene symbol lists need to be read as characters and not factorial
probetable$EntrezGeneID<-as.character(probetable$EntrezGeneID) #ensure entrez list read as characters and not numeric
head(probetable)

#merge the data tables
mod<-as.data.table(fertmods)
prob<-as.data.table(probetable)
setkey(mod, geneSymbol) #setkeys are the columns that are being mapped to one another
setkey(prob,Symbol)
list<-prob[mod, list(geneSymbol,Chr,moduleColor,EntrezGeneID,Description,CandidateGOterms,GOcand.expression,GOcand.meiosis,GOcand.spermatogenesis,GOcand.regulation.expression,GOcand.fertilization)] 

#create subset lists for each of the modules
black<-subset(list,moduleColor == "Black")
blue<-subset(list, moduleColor == "Blue") 
brown<-subset(list, moduleColor == "Brown") 
cyan<-subset(list, moduleColor == "Cyan") 
green<-subset(list,moduleColor == "Green") 
greenyellow<-subset(list,moduleColor == "Greenyellow") 
magenta<-subset(list,moduleColor == "Magenta") 
midnightblue<-subset(list,moduleColor == "Midnightblue") 
pink<-subset(list,moduleColor == "Pink")
purple<-subset(list,moduleColor == "Purple") 
red<-subset(list,moduleColor == "Red")
salmon<-subset(list,moduleColor == "Salmon") 
tan<-subset(list,moduleColor == "Tan") 
turquoise<-subset(list,moduleColor == "Turquoise") 
yellow<-subset(list,moduleColor == "Yellow") 

#Enrichment by module

black<-black[!is.na(black$EntrezGeneID)] #remove entries without an Entrez ID within module
black<-black[!duplicated(black$EntrezGeneID)] #remove duplicates within module which were created when mapping the probe and module data sets
#Enrichment analysis using the enrichGO function 
blackall<-enrichGO(black$EntrezGeneID, org.Mm.eg.db, keyType = "ENTREZID", ont = "ALL",pvalueCutoff = 0.05, pAdjustMethod = "BH", universe$V1,qvalueCutoff = 0.2, minGSSize = 10, maxGSSize = 500,readable = FALSE, pool = FALSE)
write.table(data.frame(black), file="black_GOs_testis_expressed_background.csv",sep="|",row.names=F,quote=F) 
write.table(data.frame(blackall), file="blackRall_testis_expressed_background.csv",sep="|",row.names=F,quote=F) 

blue<-blue[!is.na(blue$EntrezGeneID)]
blue<-blue[!duplicated(blue$EntrezGeneID)] 
blueall<-enrichGO(blue$EntrezGeneID, org.Mm.eg.db, keyType = "ENTREZID", ont = "ALL",pvalueCutoff = 0.05, pAdjustMethod = "BH", universe$V1,qvalueCutoff = 0.2, minGSSize = 10, maxGSSize = 500,readable = FALSE, pool = FALSE)
write.table(data.frame(blue), file="blue_GOs_testisExpressed_background.csv",sep="|",row.names=F,quote=F) 
write.table(data.frame(blueall), file="blueRall_testisExpressed_background.csv",sep="|",row.names=F,quote=F)

brown<-brown[!is.na(brown$EntrezGeneID)]
brown<-brown[!duplicated(brown$EntrezGeneID)]
brownall<-enrichGO(brown$EntrezGeneID, org.Mm.eg.db, keyType = "ENTREZID", ont = "ALL",pvalueCutoff = 0.05, pAdjustMethod = "BH", universe$V1,qvalueCutoff = 0.2, minGSSize = 10, maxGSSize = 500,readable = FALSE, pool = FALSE)
write.table(data.frame(brown), file="brown_testisExpressed_background.csv_GOs",sep="|",row.names=F,quote=F) #module set by itself
write.table(data.frame(brownall), file="brownRall_testisExpressed_background.csv",sep="|",row.names=F,quote=F) 

cyan<-cyan[!is.na(cyan$EntrezGeneID)]
cyan<-cyan[!duplicated(cyan$EntrezGeneID)]
cyanall<-enrichGO(cyan$EntrezGeneID, org.Mm.eg.db, keyType = "ENTREZID", ont = "ALL",pvalueCutoff = 0.05, pAdjustMethod = "BH", universe,qvalueCutoff = 0.2, minGSSize = 10, maxGSSize = 500,readable = FALSE, pool = FALSE)
write.table(data.frame(cyan), file="Cyan_testisExpressed_background.csv",sep="|",row.names=F,quote=F) #module set by itself
write.table(data.frame(cyanall), file="CyanRall_testisExpressed_background.csv",sep="|",row.names=F,quote=F)

green<-green[!is.na(green$EntrezGeneID)] 
green<-green[!duplicated(green$EntrezGeneID)]
greenall<-enrichGO(green$EntrezGeneID, org.Mm.eg.db, keyType = "ENTREZID", ont = "ALL",pvalueCutoff = 0.05, pAdjustMethod = "BH", universe$V1,qvalueCutoff = 0.2, minGSSize = 10, maxGSSize = 500,readable = FALSE, pool = FALSE)
write.table(data.frame(green), file="green_GOs_testis_expressed_background.csv",sep="|",row.names=F,quote=F) #module set by itself
write.table(data.frame(greenall), file="greenRall_testis_expressed_background.csv",sep="|",row.names=F,quote=F) 

greenyellow<-greenyellow[!is.na(greenyellow$EntrezGeneID)]
greenyellow<-greenyellow[!duplicated(greenyellow$EntrezGeneID)] 
greenyellowall<-enrichGO(greenyellow$EntrezGeneID, org.Mm.eg.db, keyType = "ENTREZID", ont = "ALL",pvalueCutoff = 0.05, pAdjustMethod = "BH", universe$V1,qvalueCutoff = 0.2, minGSSize = 10, maxGSSize = 500,readable = FALSE, pool = FALSE)
write.table(data.frame(greenyellow), file="greenyellow_GOs_testisExpressed_background.csv",sep="|",row.names=F,quote=F)
write.table(data.frame(greenyellowall), file="greenyellowRall_testisExpressed_background.csv",sep="|",row.names=F,quote=F)

magenta<-magenta[!is.na(magenta$EntrezGeneID)]
magenta<-magenta[!duplicated(magenta$EntrezGeneID)]
magentaall<-enrichGO(magenta$EntrezGeneID, org.Mm.eg.db, keyType = "ENTREZID", ont = "ALL",pvalueCutoff = 0.05, pAdjustMethod = "BH", universe$V1,qvalueCutoff = 0.2, minGSSize = 10, maxGSSize = 500,readable = FALSE, pool = FALSE)
write.table(data.frame(magenta), file="magenta_GOs_testisExpressed_background.csv",sep="|",row.names=F,quote=F) #module set by itself
write.table(data.frame(magentaall), file="magentaRall_testisExpressed_background.csv",sep="|",row.names=F,quote=F) 

midnightblue<-midnightblue[!is.na(midnightblue$EntrezGeneID)]
midnightblue<-midnightblue[!duplicated(midnightblue$EntrezGeneID)]
midnightblueall<-enrichGO(midnightblue$EntrezGeneID, org.Mm.eg.db, keyType = "ENTREZID", ont = "ALL",pvalueCutoff = 0.05, pAdjustMethod = "BH", universe$V1,qvalueCutoff = 0.2, minGSSize = 10, maxGSSize = 500,readable = FALSE, pool = FALSE)
write.table(data.frame(midnightblue), file="midnightblue_GOs_testisExpressed_background.csv",sep="|",row.names=F,quote=F)
write.table(data.frame(midnightblueall), file="midnightblueRall_testisExpressed_background.csv",sep="|",row.names=F,quote=F)

pink<-pink[!is.na(pink$EntrezGeneID)]
pink<-pink[!duplicated(pink$EntrezGeneID)]
pinkall<-enrichGO(pink$EntrezGeneID, org.Mm.eg.db, keyType = "ENTREZID", ont = "ALL",pvalueCutoff = 0.05, pAdjustMethod = "BH", universe$V1,qvalueCutoff = 0.2, minGSSize = 10, maxGSSize = 500,readable = FALSE, pool = FALSE)
write.table(data.frame(pink), file="pink_GOs_testisExpressed_background.csv",sep="|",row.names=F,quote=F)
write.table(data.frame(pinkall), file="pinkRall_testisExpressed_background.csv",sep="|",row.names=F,quote=F) 

purple<-purple[!is.na(purple$EntrezGeneID)]
purple<-purple[!duplicated(purple$EntrezGeneID)]
purpleall<-enrichGO(purple$EntrezGeneID, org.Mm.eg.db, keyType = "ENTREZID", ont = "ALL",pvalueCutoff = 0.05, pAdjustMethod = "BH", universe$V1,qvalueCutoff = 0.2, minGSSize = 10, maxGSSize = 500,readable = FALSE, pool = FALSE)
write.table(data.frame(purple), file="purple_GOs_testisExpressed_background.csv",sep="|",row.names=F,quote=F)
write.table(data.frame(purpleall), file="purpleRall_testisExpressed_background.csv",sep="|",row.names=F,quote=F) 

red<-red[!is.na(red$EntrezGeneID)]
red<-red[!duplicated(red$EntrezGeneID)]
redall<-enrichGO(red$EntrezGeneID, org.Mm.eg.db, keyType = "ENTREZID", ont = "ALL",pvalueCutoff = 0.05, pAdjustMethod = "BH", universe$V1,qvalueCutoff = 0.2, minGSSize = 10, maxGSSize = 500,readable = FALSE, pool = FALSE)
write.table(data.frame(red), file="red_GOs_testisExpressed_background.csv",sep="|",row.names=F,quote=F) 
write.table(data.frame(redall), file="redRall_testisExpressed_background.csv",sep="|",row.names=F,quote=F)

salmon<-salmon[!is.na(salmon$EntrezGeneID)]
salmon<-salmon[!duplicated(salmon$EntrezGeneID)]
salmonall<-enrichGO(salmon$EntrezGeneID, org.Mm.eg.db, keyType = "ENTREZID", ont = "ALL",pvalueCutoff = 0.05, pAdjustMethod = "BH", universe$V1,qvalueCutoff = 0.2, minGSSize = 10, maxGSSize = 500,readable = FALSE, pool = FALSE)
write.table(data.frame(salmon), file="salmon_GOs_testisExpressed_background.csv",sep="|",row.names=F,quote=F) 
write.table(data.frame(salmonall), file="salmonRall_testisExpressed_background.csv",sep="|",row.names=F,quote=F)

tan<-tan[!is.na(tan$EntrezGeneID)
tan<-tan[!duplicated(tan$EntrezGeneID)]
tanall<-enrichGO(tan$EntrezGeneID, org.Mm.eg.db, keyType = "ENTREZID", ont = "ALL",pvalueCutoff = 0.05, pAdjustMethod = "BH", universe$V1,qvalueCutoff = 0.2, minGSSize = 10, maxGSSize = 500,readable = FALSE, pool = FALSE)
write.table(data.frame(tan), file="tan_GOs_testisExpressed_background.csv",sep="|",row.names=F,quote=F)
write.table(data.frame(tanall), file="tanall_testisExpressed_background.csv",sep="|",row.names=F,quote=F)

turquoise<-turquoise[!is.na(turquoise$EntrezGeneID)]
turquoise<-turquoise[!duplicated(turquoise$EntrezGeneID)]
turquoiseall<-enrichGO(turquoise$EntrezGeneID, org.Mm.eg.db, keyType = "ENTREZID", ont = "ALL",pvalueCutoff = 0.05, pAdjustMethod = "BH", universe$V1,qvalueCutoff = 0.2, minGSSize = 10, maxGSSize = 500,readable = FALSE, pool = FALSE)
write.table(data.frame(turquoise), file="turquoise_GOs_testisExpressed_background.csv",sep="|",row.names=F,quote=F) 
write.table(data.frame(turquoiseall), file="turquoiseRall_testisExpressed_background.csv",sep="|",row.names=F,quote=F) 

yellow<-yellow[!is.na(yellow$EntrezGeneID)]
yellow<-yellow[!duplicated(yellow$EntrezGeneID)]
yellowall<-enrichGO(yellow$EntrezGeneID, org.Mm.eg.db, keyType = "ENTREZID", ont = "ALL",pvalueCutoff = 0.05, pAdjustMethod = "BH", universe$V1,qvalueCutoff = 0.2, minGSSize = 10, maxGSSize = 500,readable = FALSE, pool = FALSE)
write.table(data.frame(yellow), file="yellow_GOs_testisExpressed_background.csv",sep="|",row.names=F,quote=F)
write.table(data.frame(yellowall), file="yellowRall_testisExpressed_background.csv",sep="|",row.names=F,quote=F) 


###########################################################################################################################################################
### SECTION SEVEN - Estimating overlap between content of each module and genes enriched in specific testis cell types (data taken from Ernst).

#load the library
library(GeneOverlap)

#Read in the lists of gene symbols for each module
BlackModule<-read.table("BlackModuleGenelist.txt")
BlueModule<-read.table("BlueModuleGenelist.txt")
BrownModule<-read.table("BrownModuleGenelist.txt")
CyanModule<-read.table("CyanModuleGenelist.txt")
GreenModule<-read.table("GreenModuleGenelist.txt")
GreenyellowModule<-read.table("GreenyellowModuleGenelist.txt")
MagentaModule<-read.table("MagentaModuleGenelist.txt")
MidnightblueModule<-read.table("MidnightblueModuleGenelist.txt")
PinkModule<-read.table("PinkModuleGenelist.txt")
PurpleModule<-read.table("PurpleModuleGenelist.txt")
RedModule<-read.table("RedModuleGenelist.txt")
SalmonModule<-read.table("SalmonModuleGenelist.txt")
TanModule<-read.table("TanModuleGenelist.txt")
TurquoiseModule<-read.table("TurquoiseModuleGenelist.txt")
YellowModule<-read.table("YellowModuleGenelist.txt")

#Read in the list of gene symbols for each QTT
QTT_2.26_38_Dhigh<-read.table("QTT_2.26_38_DhighGenelist.txt")
QTT_2.26_38_Mhigh<-read.table("QTT_2.26_38_MhighGenelist.txt")
QTT_3.38_44_Dhigh<-read.table("QTT_3.38_44_DhighGenelist.txt")
QTT_3.38_44_Mhigh<-read.table("QTT_3.38_44_MhighGenelist.txt")
QTT_5.68_71_Dhigh<-read.table("QTT_5.68_71_DhighGenelist.txt")
QTT_5.68_71_Mhigh<-read.table("QTT_5.68_71_MhighGenelist.txt")
QTT_6.30_34_Dhigh<-read.table("QTT_6.30_34_DhighGenelist.txt")
QTT_6.30_34_Mhigh<-read.table("QTT_6.30_34_MhighGenelist.txt")
QTT_10.4_24_Dhigh<-read.table("QTT_10.4_24_DhighGenelist.txt")
QTT_10.4_24_Mhigh<-read.table("QTT_10.4_24_MhighGenelist.txt")
QTT_11.54_62_Dhigh<-read.table("QTT_11.54_62_DhighGenelist.txt")
QTT_11.54_62_Mhigh<-read.table("QTT_11.54_62_MhighGenelist.txt")
QTT_15.18_38_Dhigh<-read.table("QTT_15.18_38_DhighGenelist.txt")
QTT_15.18_38_Mhigh<-read.table("QTT_15.18_38_MhighGenelist.txt")
QTT_15.46_50_Dhigh<-read.table("QTT_15.46_50_DhighGenelist.txt")
QTT_15.46_50_Mhigh<-read.table("QTT_15.46_50_MhighGenelist.txt")
QTT_17.0_16_Dhigh<-read.table("QTT_17.0_16_DhighGenelist.txt")
QTT_17.0_16_Mhigh<-read.table("QTT_17.0_16_MhighGenelist.txt")
QTT_20.0_42_Dhigh<-read.table("QTT_20.0_42_DhighGenelist.txt")
QTT_20.0_42_Mhigh<-read.table("QTT_20.0_42_MhighGenelist.txt")
QTT_20.44_66_Dhigh<-read.table("QTT_20.44_66_DhighGenelist.txt")
QTT_20.44_66_Mhigh<-read.table("QTT_20.44_66_MhighGenelist.txt")

#Read in all of the Ernst genes that are expressed in specific testis cell types, and overlap with our list of testis expressed gene symbols. These all came from the Supplementary data 2 in Ernst et al. and include all genes that overlap with our testis-expressed genes.
Ernst_D<-read.table("Ernst_D_TestExpr.txt")
Ernst_eP1<-read.table("Ernst_eP1_TestExpr.txt")
Ernst_eP2<-read.table("Ernst_eP2_TestExpr.txt")
Ernst_IP1<-read.table("Ernst_IP2_TestExpr.txt")
Ernst_Leydig<-read.table("Ernst_Leydig_TestExpr.txt")
Ernst_M1<-read.table("Ernst_M1_TestExpr.txt")
Ernst_M2<-read.table("Ernst_M2_TestExpr.txt")
Ernst_mP<-read.table("Ernst_mP_TestExpr.txt")
Ernst_S1<-read.table("Ernst_S1_TestExpr.txt")
Ernst_S2<-read.table("Ernst_S2_TestExpr.txt")
Ernst_S3<-read.table("Ernst_S3_TestExpr.txt")
Ernst_S4<-read.table("Ernst_S4_TestExpr.txt")
Ernst_S5<-read.table("Ernst_S5_TestExpr.txt")
Ernst_S6<-read.table("Ernst_S6_TestExpr.txt")
Ernst_S7<-read.table("Ernst_S7_TestExpr.txt")
Ernst_S8<-read.table("Ernst_S8_TestExpr.txt")
Ernst_S9<-read.table("Ernst_S9_TestExpr.txt")
Ernst_S10<-read.table("Ernst_S10_TestExpr.txt")
Ernst_S11<-read.table("Ernst_S11_TestExpr.txt")
Ernst_Sertoli<-read.table("Ernst_Sertoli_TestExpr.txt")
Ernst_Spermatogonia<-read.table("Ernst_Spermatogonia_TestExpr.txt")
Ernst_IP2<-read.table("Ernst_IP2_TestExpr.txt")

#Set the total number of genes in the genomic background
TotalGenes<-17396 #Alter this accordingly

#Create GeneOverlap object
go.obj<-newGeneOverlap(BlackModule$V1,Ernst_D$V1,genome.size=TotalGenes) # Set this to the specific two lists you want to estimate the overlap for.
go.obj

#Test the statistical significance of the overlap
go.obj<-testGeneOverlap(go.obj)
go.obj


###########################################################################################################################################################
### SECTION EIGHT - Permutations - are hub genes more likely to lie within GWAS or eQTL sterility regions?

##Here we permute by randomly sampling the full list of testis expressed genes, each time counting the number of sampled genes that fall within sterility regions. Then determine whether the real number of hub genes within sterility regions lies outside of the 95% quantiles of the normal distribution.

#load required library
library(dplyr)

#Import the gene list with all the gene info (ie specifying whether genes lie withi eQTL hotspots and/or GWAS sterility regions.
GeneSet<-read.csv("SterilityRegions_TestisExpressedGenes.csv",h=T,sep=",")

# First, test whether hub genes are more likely to lie within EITHER eQTL hotspots OR GWAS sterility regions (or both)
# Loop to repeat iterations of randomly sampling from the list of all testis-expressed genes 10000 times
allGenes_withinSterility<-c()
for (i in 1:10000) {
	#randomly sample 281 rows from the GeneSet dataframe (there are 281 hub genes in total)
	random_genes<-sample_n(GeneSet, 281)
	ran<-subset(random_genes,subset=Within_eQTL=="Y"|Within_GWAS=="Y")
	number_sterility<-nrow(ran)
	allGenes_withinSterility<-append(allGenes_withinSterility,number_sterility)
}

hist(allGenes_withinSterility)
quantile(allGenes_withinSterility,probs=c(0.9,0.95))
#The results are as follows 90% quantile - 68, 95% quantile - 71. 69 (the number of hub genes that are within either eQTL or GWAS or both) is within the 95% quantile so this is non-significant.

#Now test whether hub genes are more likely to lie within eQTL hotspots
allGenes_within_eQTL<-c()
for (i in 1:10000) {
	#randomly sample 281 rows from the GeneSet dataframe
	random_genes<-sample_n(GeneSet, 281)
	ran<-subset(random_genes,subset=Within_eQTL=="Y")
	number_sterility<-nrow(ran)
	allGenes_within_eQTL<-append(allGenes_within_eQTL,number_sterility)
}

hist(allGenes_within_eQTL)
quantile(allGenes_within_eQTL,probs=c(0.9,0.95))
#The results are as follows 90% quantile - 48, 95% quantile - 50. 40 (the number of hub genes that are within eQTL hotspots) is within the 95% quantile so this is non-significant.

#Then test whether hub genes are more likely to lie withi GWAS sterility regions
allGenes_withinGWAS<-c()
for (i in 1:10000) {
	#randomly sample 281 rows from the GeneSet dataframe
	random_genes<-sample_n(GeneSet, 281)
	ran<-subset(random_genes,subset=Within_GWAS=="Y")
	number_sterility<-nrow(ran)
	allGenes_withinGWAS<-append(allGenes_withinGWAS,number_sterility)
}

hist(allGenes_withinGWAS)
quantile(allGenes_withinGWAS,probs=c(0.9,0.95))
#The results are as follows 90% quantile - 28, 95% quantile - 30. 31 (the number of hub genes that are within eQTL hotspots) is outside of the 95% quantile so this is significant!
