# Supplementary material for: Disrupted Gene Networks in Subfertile Hybrid House Mice
Source: Mol Biol Evol. 2020 Jan 12;37(6):1547–62. doi: 10.1093/molbev/msaa002 (PMC7253214; doi:10.1093/molbev/msaa002)
Supplement: msaa002_Supplementary_Data [file msaa002_supplementary_data.zip › msaa002-suppl_data/SupplementaryData_2.xlsx]

## Sheet: BlackModule
Ontology_category	ID	Description	GeneCount	BgRatio	pvalue	Adjusted_pvalue	qvalue
MF	GO:0004842	ubiquitin-protein transferase activity	43	357/15815	7.78423e-10	3.40881e-07	3.10509e-07
MF	GO:0019787	ubiquitin-like protein transferase activity	44	373/15815	9.56188e-10	3.40881e-07	3.10509e-07
CC	GO:0016607	nuclear speck	35	279/16107	1.17196e-08	6.69187e-06	6.0695e-06
CC	GO:0000151	ubiquitin ligase complex	32	249/16107	2.79434e-08	7.97785e-06	7.23588e-06
MF	GO:0061659	ubiquitin-like protein ligase activity	28	203/15815	4.15924e-08	9.88512e-06	9.00438e-06
MF	GO:0061630	ubiquitin protein ligase activity	27	199/15815	1.02487e-07	1.82683e-05	1.66407e-05
BP	GO:0006511	ubiquitin-dependent protein catabolic process	49	485/15894	2.73505e-08	9.30729e-05	8.86408e-05
BP	GO:0019941	modification-dependent protein catabolic process	49	492/15894	4.30295e-08	9.30729e-05	8.86408e-05
BP	GO:0006397	mRNA processing	40	370/15894	8.81358e-08	0.000101598	9.67599e-05
BP	GO:0043484	regulation of RNA splicing	20	115/15894	9.39416e-08	0.000101598	9.67599e-05
BP	GO:0048024	regulation of mRNA splicing, via spliceosome	17	86/15894	1.25877e-07	0.000105246	0.000100234
BP	GO:0050684	regulation of mRNA processing	20	118/15894	1.45972e-07	0.000105246	0.000100234
BP	GO:0016567	protein ubiquitination	47	500/15894	4.50687e-07	0.000278525	0.000265262
BP	GO:0008380	RNA splicing	33	296/15894	5.95144e-07	0.000321824	0.000306499
CC	GO:0031461	cullin-RING ubiquitin ligase complex	20	138/16107	1.72322e-06	0.000327987	0.000297483
BP	GO:0043161	proteasome-mediated ubiquitin-dependent protein catabolic process	35	328/15894	7.72469e-07	0.0003713	0.000353619
BP	GO:0000375	RNA splicing, via transesterification reactions	25	200/15894	1.762e-06	0.0006352	0.000604953
BP	GO:0000377	RNA splicing, via transesterification reactions with bulged adenosine as nucleophile	25	200/15894	1.762e-06	0.0006352	0.000604953
BP	GO:0000398	mRNA splicing, via spliceosome	25	200/15894	1.762e-06	0.0006352	0.000604953
BP	GO:1903311	regulation of mRNA metabolic process	25	208/15894	3.61159e-06	0.00120183	0.0011446
MF	GO:0042393	histone binding	20	161/15815	1.75387e-05	0.00250103	0.00227819
BP	GO:0000209	protein polyubiquitination	21	167/15894	1.06593e-05	0.00329374	0.00313689
BP	GO:0010498	proteasomal protein catabolic process	35	382/15894	2.31777e-05	0.00668445	0.00636614
CC	GO:0035770	ribonucleoprotein granule	20	176/16107	6.73264e-05	0.00961084	0.00871699
CC	GO:0036464	cytoplasmic ribonucleoprotein granule	19	166/16107	9.2212e-05	0.0105306	0.00955122
BP	GO:0070534	protein K63-linked ubiquitination	9	41/15894	4.98945e-05	0.0134902	0.0128478
MF	GO:0140030	modification-dependent protein binding	15	126/15815	0.000308427	0.032603	0.0296981
MF	GO:0004674	protein serine/threonine kinase activity	32	395/15815	0.000402304	0.032603	0.0296981
MF	GO:0070577	lysine-acetylated histone binding	5	16/15815	0.000411538	0.032603	0.0296981
MF	GO:0140033	acetylation-dependent protein binding	5	16/15815	0.000411538	0.032603	0.0296981
MF	GO:0003779	actin binding	31	381/15815	0.000457948	0.0326517	0.0297425
BP	GO:0000381	regulation of alternative mRNA splicing, via spliceosome	10	57/15894	0.000144302	0.0367207	0.0349721
BP	GO:0032868	response to insulin	20	187/15894	0.000172196	0.0407349	0.0387951
BP	GO:0000245	spliceosomal complex assembly	8	38/15894	0.00017891	0.0407349	0.0387951
BP	GO:0071826	ribonucleoprotein complex subunit organization	19	174/15894	0.000189544	0.0409984	0.0390461

## Sheet: BlueModule
Ontology_category	ID	Description	GeneCount	BgRatio	pvalue	Adjusted_pvalue	qvalue
MF	GO:0051020	GTPase binding	88	475/15815	1.31617e-11	1.17665e-08	1.02938e-08
MF	GO:0017016	Ras GTPase binding	73	379/15815	1.22822e-10	4.08091e-08	3.57014e-08
MF	GO:0031267	small GTPase binding	75	395/15815	1.36943e-10	4.08091e-08	3.57014e-08
BP	GO:0000226	microtubule cytoskeleton organization	90	493/15894	1.76603e-11	4.22609e-08	3.79507e-08
BP	GO:0006913	nucleocytoplasmic transport	59	267/15894	2.74103e-11	4.22609e-08	3.79507e-08
BP	GO:0051169	nuclear transport	59	267/15894	2.74103e-11	4.22609e-08	3.79507e-08
BP	GO:0019941	modification-dependent protein catabolic process	89	492/15894	3.80673e-11	4.22609e-08	3.79507e-08
BP	GO:0006511	ubiquitin-dependent protein catabolic process	88	485/15894	4.17186e-11	4.22609e-08	3.79507e-08
MF	GO:0061659	ubiquitin-like protein ligase activity	47	203/15815	5.58185e-10	1.24754e-07	1.0914e-07
BP	GO:0010608	posttranscriptional regulation of gene expression	71	375/15894	4.90023e-10	4.13661e-07	3.71472e-07
MF	GO:0061630	ubiquitin protein ligase activity	45	199/15815	2.86998e-09	5.13152e-07	4.48925e-07
MF	GO:0004842	ubiquitin-protein transferase activity	66	357/15815	5.46263e-09	7.41299e-07	6.48517e-07
MF	GO:0019787	ubiquitin-like protein transferase activity	68	373/15815	5.80436e-09	7.41299e-07	6.48517e-07
BP	GO:0016567	protein ubiquitination	85	500/15894	2.50682e-09	1.81386e-06	1.62887e-06
BP	GO:0040029	regulation of gene expression, epigenetic	42	183/15894	6.05247e-09	3.5957e-06	3.22897e-06
BP	GO:0006417	regulation of translation	54	268/15894	6.3892e-09	3.5957e-06	3.22897e-06
MF	GO:0044389	ubiquitin-like protein ligase binding	54	282/15815	3.96422e-08	4.43002e-06	3.87555e-06
MF	GO:0031625	ubiquitin protein ligase binding	52	270/15815	5.80657e-08	5.76785e-06	5.04594e-06
MF	GO:0003725	double-stranded RNA binding	22	71/15815	9.99035e-08	8.93137e-06	7.8135e-06
MF	GO:0003727	single-stranded RNA binding	22	74/15815	2.26209e-07	1.83846e-05	1.60835e-05
BP	GO:0000209	protein polyubiquitination	38	167/15894	4.04912e-08	2.04822e-05	1.83932e-05
BP	GO:0017148	negative regulation of translation	29	109/15894	4.44825e-08	2.04822e-05	1.83932e-05
MF	GO:0003729	mRNA binding	41	204/15815	4.47703e-07	3.33539e-05	2.91792e-05
CC	GO:0036464	cytoplasmic ribonucleoprotein granule	36	166/16107	2.57372e-07	8.69932e-05	7.13619e-05
CC	GO:0000785	chromatin	74	464/16107	2.64819e-07	8.69932e-05	7.13619e-05
CC	GO:0035770	ribonucleoprotein granule	37	176/16107	4.01762e-07	8.79859e-05	7.21762e-05
BP	GO:0034504	protein localization to nucleus	47	244/15894	2.48857e-07	0.000105039	9.43257e-05
BP	GO:0034248	regulation of cellular amide metabolic process	55	307/15894	2.99711e-07	0.000109367	9.82124e-05
BP	GO:0007283	spermatogenesis	70	428/15894	3.02978e-07	0.000109367	9.82124e-05
BP	GO:0016458	gene silencing	35	159/15894	3.23889e-07	0.000109367	9.82124e-05
BP	GO:0048232	male gamete generation	72	447/15894	3.75425e-07	0.000118846	0.000106724
MF	GO:0070577	lysine-acetylated histone binding	9	16/15815	2.05921e-06	0.000131496	0.000115037
MF	GO:0140033	acetylation-dependent protein binding	9	16/15815	2.05921e-06	0.000131496	0.000115037
BP	GO:0051170	import into nucleus	33	148/15894	5.11105e-07	0.000152279	0.000136748
BP	GO:0007018	microtubule-based movement	45	236/15894	6.00198e-07	0.000168889	0.000151664
CC	GO:0000228	nuclear chromosome	76	498/16107	1.07309e-06	0.000176256	0.000144585
BP	GO:0006606	protein import into nucleus	32	144/15894	8.19768e-07	0.000218533	0.000196245
BP	GO:0034249	negative regulation of cellular amide metabolic process	29	124/15894	8.72906e-07	0.000221064	0.000198517
MF	GO:0042393	histone binding	33	161/15815	3.70921e-06	0.000221069	0.0001934
BP	GO:0032886	regulation of microtubule-based process	41	211/15894	1.13097e-06	0.000269016	0.000241579
BP	GO:0043161	proteasome-mediated ubiquitin-dependent protein catabolic process	56	328/15894	1.16848e-06	0.000269016	0.000241579
BP	GO:0090068	positive regulation of cell cycle process	41	212/15894	1.28483e-06	0.000279972	0.000251418
BP	GO:0045732	positive regulation of protein catabolic process	38	190/15894	1.32662e-06	0.000279972	0.000251418
CC	GO:0005813	centrosome	71	467/16107	2.77934e-06	0.000304593	0.000249863
CC	GO:0000790	nuclear chromatin	53	317/16107	3.20782e-06	0.000304593	0.000249863
CC	GO:0044454	nuclear chromosome part	71	469/16107	3.24529e-06	0.000304593	0.000249863
MF	GO:0004674	protein serine/threonine kinase activity	62	395/15815	5.68086e-06	0.000317418	0.000277689
BP	GO:0009896	positive regulation of catabolic process	60	364/15894	1.62625e-06	0.000322911	0.000289978
BP	GO:0016358	dendrite development	47	260/15894	1.65759e-06	0.000322911	0.000289978
MF	GO:0005048	signal sequence binding	13	36/15815	6.28229e-06	0.000330375	0.000289024
BP	GO:0010498	proteasomal protein catabolic process	62	382/15894	1.86208e-06	0.000349312	0.000313686
BP	GO:0006891	intra-Golgi vesicle-mediated transport	11	24/15894	2.07838e-06	0.000353908	0.000317813
BP	GO:0008608	attachment of spindle microtubules to kinetochore	11	24/15894	2.07838e-06	0.000353908	0.000317813
BP	GO:0042176	regulation of protein catabolic process	56	334/15894	2.0962e-06	0.000353908	0.000317813
BP	GO:0006402	mRNA catabolic process	35	172/15894	2.26996e-06	0.000370883	0.000333057
MF	GO:0016887	ATPase activity	59	375/15815	8.83489e-06	0.0004388	0.000383879
BP	GO:0045787	positive regulation of cell cycle	53	315/15894	3.51182e-06	0.00054056	0.000485428
BP	GO:0017038	protein import	37	190/15894	3.52191e-06	0.00054056	0.000485428
BP	GO:0060996	dendritic spine development	26	112/15894	3.66736e-06	0.000546329	0.000490609
BP	GO:0044782	cilium organization	51	300/15894	3.94157e-06	0.000570401	0.000512226
BP	GO:0043401	steroid hormone mediated signaling pathway	25	106/15894	4.14345e-06	0.00058296	0.000523504
MF	GO:0008139	nuclear localization sequence binding	9	19/15815	1.30118e-05	0.000612238	0.000535609
CC	GO:0070603	SWI/SNF superfamily-type complex	18	65/16107	7.46963e-06	0.000613443	0.000503217
BP	GO:0006401	RNA catabolic process	38	200/15894	4.81745e-06	0.00065947	0.000592211
MF	GO:0044390	ubiquitin-like protein conjugating enzyme binding	12	34/15815	1.87189e-05	0.00077273	0.000676013
MF	GO:0008536	Ran GTPase binding	11	29/15815	1.90157e-05	0.00077273	0.000676013
MF	GO:0031624	ubiquitin conjugating enzyme binding	11	29/15815	1.90157e-05	0.00077273	0.000676013
BP	GO:0048193	Golgi vesicle transport	42	233/15894	6.27356e-06	0.0008362	0.000750916
CC	GO:0000151	ubiquitin ligase complex	43	249/16107	1.17192e-05	0.000855498	0.000701779
CC	GO:0043197	dendritic spine	33	173/16107	1.49526e-05	0.000982386	0.000805867
CC	GO:0005635	nuclear envelope	56	362/16107	1.85666e-05	0.00105297	0.000863768
CC	GO:0005874	microtubule	57	371/16107	1.92323e-05	0.00105297	0.000863768
BP	GO:0045786	negative regulation of cell cycle	61	391/15894	8.21505e-06	0.0010669	0.00095809
CC	GO:0044309	neuron spine	33	176/16107	2.16249e-05	0.00109289	0.000896512
BP	GO:1901653	cellular response to peptide	42	238/15894	1.08021e-05	0.00136781	0.00122831
BP	GO:0006412	translation	65	429/15894	1.11131e-05	0.00137288	0.00123286
CC	GO:0031252	cell leading edge	53	342/16107	2.93253e-05	0.00137619	0.00112891
BP	GO:0050773	regulation of dendrite development	32	162/15894	1.15974e-05	0.00139859	0.00125595
MF	GO:0017048	Rho GTPase binding	30	157/15815	4.15657e-05	0.00161564	0.00141342
CC	GO:0005643	nuclear pore	16	60/16107	3.96329e-05	0.00169624	0.00139145
CC	GO:0098871	postsynaptic actin cytoskeleton	7	13/16107	4.13088e-05	0.00169624	0.00139145
BP	GO:0032870	cellular response to hormone stimulus	67	450/15894	1.46472e-05	0.0017253	0.00154934
BP	GO:0030518	intracellular steroid hormone receptor signaling pathway	23	100/15894	1.54296e-05	0.00177615	0.001595
BP	GO:0007098	centrosome cycle	24	107/15894	1.59407e-05	0.00178378	0.00160185
BP	GO:0031023	microtubule organizing center organization	26	121/15894	1.62001e-05	0.00178378	0.00160185
CC	GO:0034708	methyltransferase complex	22	101/16107	4.92989e-05	0.00190526	0.00156291
BP	GO:0006333	chromatin assembly or disassembly	23	101/15894	1.83328e-05	0.0019433	0.00174511
BP	GO:0044772	mitotic cell cycle phase transition	49	300/15894	1.84163e-05	0.0019433	0.00174511
BP	GO:0060271	cilium assembly	46	276/15894	1.94908e-05	0.00199787	0.0017941
BP	GO:1901800	positive regulation of proteasomal protein catabolic process	21	88/15894	1.97223e-05	0.00199787	0.0017941
BP	GO:0007346	regulation of mitotic cell cycle	65	437/15894	2.02139e-05	0.00200752	0.00180277
BP	GO:0031331	positive regulation of cellular catabolic process	49	302/15894	2.20448e-05	0.00214725	0.00192825
BP	GO:0006397	mRNA processing	57	370/15894	2.34282e-05	0.00223894	0.00201059
CC	GO:1904949	ATPase complex	19	82/16107	6.52975e-05	0.00238336	0.00195511
CC	GO:0030496	midbody	25	125/16107	7.02611e-05	0.00242955	0.001993
BP	GO:0031124	mRNA 3'-end processing	14	46/15894	2.64848e-05	0.00248418	0.00223082
CC	GO:0030663	COPI-coated vesicle membrane	7	14/16107	7.63717e-05	0.00250881	0.00205802
BP	GO:0051647	nucleus localization	11	30/15894	2.76454e-05	0.00254589	0.00228623
BP	GO:0120031	plasma membrane bounded cell projection assembly	66	451/15894	2.94835e-05	0.00260987	0.00234369
BP	GO:1903364	positive regulation of cellular protein catabolic process	25	118/15894	3.0136e-05	0.00260987	0.00234369
BP	GO:0098813	nuclear chromosome segregation	39	224/15894	3.01611e-05	0.00260987	0.00234369
BP	GO:1901652	response to peptide	50	314/15894	3.04012e-05	0.00260987	0.00234369
BP	GO:1990778	protein localization to cell periphery	49	306/15894	3.13493e-05	0.00264641	0.0023765
BP	GO:0016569	covalent chromatin modification	58	383/15894	3.30884e-05	0.00274743	0.00246722
BP	GO:0043434	response to peptide hormone	44	266/15894	3.53663e-05	0.0028892	0.00259453
BP	GO:0071375	cellular response to peptide hormone stimulus	36	202/15894	3.61584e-05	0.00290702	0.00261054
BP	GO:0007097	nuclear migration	10	26/15894	3.97464e-05	0.00314556	0.00282474
MF	GO:0042623	ATPase activity, coupled	47	301/15815	8.48535e-05	0.00316079	0.00276518
CC	GO:0030137	COPI-coated vesicle	8	19/16107	0.000105476	0.00324213	0.00265957
CC	GO:0005844	polysome	13	46/16107	0.000108564	0.00324213	0.00265957
BP	GO:0032386	regulation of intracellular transport	59	396/15894	4.58467e-05	0.00357251	0.00320815
CC	GO:0005925	focal adhesion	26	137/16107	0.000126554	0.00361503	0.00296547
BP	GO:0032388	positive regulation of intracellular transport	33	181/15894	4.72104e-05	0.00362304	0.00325353
CC	GO:0001726	ruffle	25	130/16107	0.000136076	0.00372509	0.00305575
BP	GO:0072594	establishment of protein localization to organelle	50	320/15894	5.03067e-05	0.00377204	0.00338733
BP	GO:0043043	peptide biosynthetic process	65	450/15894	5.06414e-05	0.00377204	0.00338733
BP	GO:0000819	sister chromatid segregation	30	159/15894	5.32291e-05	0.00386156	0.00346772
BP	GO:0072659	protein localization to plasma membrane	41	246/15894	5.40679e-05	0.00386156	0.00346772
BP	GO:0051168	nuclear export	25	122/15894	5.41305e-05	0.00386156	0.00346772
BP	GO:1903052	positive regulation of proteolysis involved in cellular protein catabolic process	22	101/15894	5.70401e-05	0.00401261	0.00360336
BP	GO:1903827	regulation of cellular protein localization	65	452/15894	5.79963e-05	0.00402399	0.00361358
BP	GO:0050657	nucleic acid transport	26	130/15894	5.9726e-05	0.0040335	0.00362212
BP	GO:0050658	RNA transport	26	130/15894	5.9726e-05	0.0040335	0.00362212
MF	GO:0008143	poly(A) binding	8	19/15815	0.000113	0.00404089	0.00353513
MF	GO:0019903	protein phosphatase binding	27	143/15815	0.000121752	0.00418641	0.00366243
BP	GO:0045814	negative regulation of gene expression, epigenetic	17	68/15894	6.37473e-05	0.00424842	0.00381512
CC	GO:0005930	axoneme	22	109/16107	0.000162679	0.00427521	0.00350702
MF	GO:0008017	microtubule binding	36	215/15815	0.000136457	0.00437329	0.00382592
MF	GO:0003777	microtubule motor activity	17	72/15815	0.000136971	0.00437329	0.00382592
BP	GO:1903311	regulation of mRNA metabolic process	36	208/15894	6.81711e-05	0.00448424	0.00402689
BP	GO:0030031	cell projection assembly	66	464/15894	7.13349e-05	0.00457492	0.00410832
BP	GO:0030010	establishment of cell polarity	25	124/15894	7.16384e-05	0.00457492	0.00410832
BP	GO:1902115	regulation of organelle assembly	32	177/15894	7.22593e-05	0.00457492	0.00410832
BP	GO:0060998	regulation of dendritic spine development	19	82/15894	7.44274e-05	0.00465401	0.00417935
CC	GO:0097014	ciliary plasm	22	110/16107	0.000186842	0.00472135	0.003873
BP	GO:0044770	cell cycle phase transition	51	334/15894	7.80707e-05	0.00478587	0.00429776
BP	GO:0035303	regulation of dephosphorylation	28	147/15894	7.8426e-05	0.00478587	0.00429776
BP	GO:0022604	regulation of cell morphogenesis	65	458/15894	8.63517e-05	0.0052068	0.00467576
MF	GO:0008565	protein transporter activity	15	60/15815	0.000169458	0.00522398	0.00457013
BP	GO:0051236	establishment of RNA localization	26	133/15894	8.90698e-05	0.00530751	0.0047662
BP	GO:0006892	post-Golgi vesicle-mediated transport	20	90/15894	9.09762e-05	0.00535808	0.00481161
BP	GO:0016311	dephosphorylation	50	329/15894	0.000103059	0.00599993	0.005388
BP	GO:2000060	positive regulation of ubiquitin-dependent protein catabolic process	19	84/15894	0.000105205	0.00605529	0.00543771
CC	GO:0030126	COPI vesicle coat	6	12/16107	0.000257884	0.00608322	0.00499016
CC	GO:0005924	cell-substrate adherens junction	26	143/16107	0.000259254	0.00608322	0.00499016
BP	GO:0007163	establishment or maintenance of cell polarity	33	189/15894	0.000113105	0.00637407	0.00572398
BP	GO:1903362	regulation of cellular protein catabolic process	35	205/15894	0.000113261	0.00637407	0.00572398
BP	GO:0016570	histone modification	55	374/15894	0.000116495	0.00648406	0.00582275
MF	GO:0019902	phosphatase binding	32	188/15815	0.000230951	0.00654807	0.0057285
MF	GO:0008569	ATP-dependent microtubule motor activity, minus-end-directed	7	16/15815	0.000231281	0.00654807	0.0057285
MF	GO:0003712	transcription coregulator activity	57	402/15815	0.000235416	0.00654807	0.0057285
MF	GO:0035198	miRNA binding	9	26/15815	0.000249032	0.00654807	0.0057285
MF	GO:0045503	dynein light chain binding	9	26/15815	0.000249032	0.00654807	0.0057285
MF	GO:0015631	tubulin binding	45	298/15815	0.000258798	0.00655906	0.00573812
MF	GO:0003774	motor activity	23	119/15815	0.000264123	0.00655906	0.00573812
BP	GO:0071383	cellular response to steroid hormone stimulus	27	143/15894	0.000121833	0.00664517	0.00596743
BP	GO:0006338	chromatin remodeling	22	106/15894	0.000122014	0.00664517	0.00596743
MF	GO:0061980	regulatory RNA binding	10	32/15815	0.000295177	0.00713212	0.00623945
BP	GO:0030705	cytoskeleton-dependent intracellular transport	27	144/15894	0.000137568	0.00741255	0.00665654
BP	GO:0000070	mitotic sister chromatid segregation	25	129/15894	0.000139471	0.00743602	0.00667762
BP	GO:0051988	regulation of attachment of spindle microtubules to kinetochore	6	11/15894	0.000147069	0.00775943	0.00696805
CC	GO:0098984	neuron to neuron synapse	52	367/16107	0.000351577	0.0078605	0.00644809
CC	GO:0005912	adherens junction	40	262/16107	0.000365162	0.0078605	0.00644809
CC	GO:0005905	clathrin-coated pit	14	58/16107	0.000370891	0.0078605	0.00644809
BP	GO:0030521	androgen receptor signaling pathway	12	41/15894	0.000150682	0.00786808	0.00706562
BP	GO:0031345	negative regulation of cell projection organization	32	184/15894	0.000153866	0.00795238	0.00714131
CC	GO:0032838	plasma membrane bounded cell projection cytoplasm	27	155/16107	0.00040744	0.00836525	0.00686214
BP	GO:0032436	positive regulation of proteasomal ubiquitin-dependent protein catabolic process	17	73/15894	0.000164129	0.00839711	0.00754069
BP	GO:0098876	vesicle-mediated transport to the plasma membrane	19	87/15894	0.000172388	0.00871723	0.00782816
BP	GO:0033145	positive regulation of intracellular steroid hormone receptor signaling pathway	8	20/15894	0.000173828	0.00871723	0.00782816
CC	GO:0099568	cytoplasmic region	57	416/16107	0.000445911	0.00873107	0.00716224
CC	GO:0030055	cell-substrate junction	26	148/16107	0.000451836	0.00873107	0.00716224
CC	GO:0070161	anchoring junction	41	274/16107	0.000473461	0.00886716	0.00727387
CC	GO:0032279	asymmetric synapse	49	345/16107	0.000485872	0.00886716	0.00727387
BP	GO:0006281	DNA repair	57	398/15894	0.000180986	0.00890872	0.00800012
BP	GO:0031122	cytoplasmic microtubule organization	14	54/15894	0.000183125	0.00890872	0.00800012
BP	GO:0043967	histone H4 acetylation	14	54/15894	0.000183125	0.00890872	0.00800012
BP	GO:0007264	small GTPase mediated signal transduction	61	434/15894	0.000184682	0.00890872	0.00800012
CC	GO:0099571	postsynaptic cytoskeleton	7	18/16107	0.000517698	0.00919265	0.00754087
BP	GO:0071417	cellular response to organonitrogen compound	57	399/15894	0.000193468	0.00924447	0.00830162
CC	GO:0016234	inclusion body	16	74/16107	0.000553625	0.00957189	0.00785197
BP	GO:1903320	regulation of protein modification by small protein conjugation or removal	33	195/15894	0.000207889	0.0098407	0.00883705
BP	GO:0045931	positive regulation of mitotic cell cycle	26	140/15894	0.00021284	0.0099818	0.00896376
BP	GO:0009755	hormone-mediated signaling pathway	27	148/15894	0.000220193	0.0102319	0.00918836
BP	GO:0051656	establishment of organelle localization	59	419/15894	0.00022267	0.0102529	0.00920724
MF	GO:0019208	phosphatase regulator activity	16	72/15815	0.000445826	0.0104886	0.00917586
BP	GO:0048814	regulation of dendrite morphogenesis	20	96/15894	0.000231328	0.0105556	0.00947908
BP	GO:1901990	regulation of mitotic cell cycle phase transition	36	221/15894	0.000239012	0.0107333	0.00963863
BP	GO:0000082	G1/S transition of mitotic cell cycle	26	141/15894	0.00023946	0.0107333	0.00963863
BP	GO:0006342	chromatin silencing	15	62/15894	0.000250669	0.011	0.00987809
BP	GO:0015931	nucleobase-containing compound transport	28	157/15894	0.000251924	0.011	0.00987809
BP	GO:1905475	regulation of protein localization to membrane	28	157/15894	0.000251924	0.011	0.00987809
BP	GO:1903077	negative regulation of protein localization to plasma membrane	8	21/15894	0.000259152	0.0110409	0.00991485
BP	GO:0010970	transport along microtubule	25	134/15894	0.000259401	0.0110409	0.00991485
BP	GO:0099111	microtubule-based transport	25	134/15894	0.000259401	0.0110409	0.00991485
BP	GO:0006323	DNA packaging	23	119/15894	0.000264262	0.011154	0.0100164
BP	GO:0021987	cerebral cortex development	20	97/15894	0.00026763	0.0112029	0.0100603
MF	GO:0045182	translation regulator activity	12	46/15815	0.000490472	0.0112431	0.00983593
CC	GO:0044665	MLL1/2 complex	8	24/16107	0.000690302	0.0113382	0.00930091
CC	GO:0071339	MLL1 complex	8	24/16107	0.000690302	0.0113382	0.00930091
CC	GO:0014069	postsynaptic density	48	342/16107	0.000719706	0.011346	0.00930733
CC	GO:0008287	protein serine/threonine phosphatase complex	11	42/16107	0.000742587	0.011346	0.00930733
CC	GO:1903293	phosphatase complex	11	42/16107	0.000742587	0.011346	0.00930733
BP	GO:0007059	chromosome segregation	42	273/15894	0.000273984	0.0113748	0.0102147
MF	GO:1990939	ATP-dependent microtubule motor activity	11	40/15815	0.000512641	0.0114575	0.0100235
MF	GO:0080025	phosphatidylinositol-3,5-bisphosphate binding	8	23/15815	0.000531937	0.0115988	0.0101471
BP	GO:1902116	negative regulation of organelle assembly	10	32/15894	0.000295241	0.0121577	0.0109177
BP	GO:0007265	Ras protein signal transduction	53	370/15894	0.000298955	0.0121604	0.0109201
BP	GO:1904375	regulation of protein localization to cell periphery	23	120/15894	0.000300108	0.0121604	0.0109201
BP	GO:0006403	RNA localization	27	151/15894	0.000308494	0.0122575	0.0110074
BP	GO:0010948	negative regulation of cell cycle process	32	191/15894	0.000310079	0.0122575	0.0110074
BP	GO:0032869	cellular response to insulin stimulus	28	159/15894	0.000312814	0.0122575	0.0110074
BP	GO:0032535	regulation of cellular component size	51	353/15894	0.000313527	0.0122575	0.0110074
BP	GO:0006378	mRNA polyadenylation	11	38/15894	0.000314606	0.0122575	0.0110074
BP	GO:0051028	mRNA transport	19	91/15894	0.00031881	0.0123265	0.0110693
BP	GO:0031123	RNA 3'-end processing	18	84/15894	0.000324591	0.012455	0.0111847
BP	GO:1901699	cellular response to nitrogen compound	61	444/15894	0.000343038	0.0130638	0.0117314
BP	GO:0072657	protein localization to membrane	64	472/15894	0.000356756	0.0134849	0.0121095
BP	GO:1900006	positive regulation of dendrite development	19	92/15894	0.000369091	0.0138477	0.0124354
BP	GO:0035304	regulation of protein dephosphorylation	17	78/15894	0.000381701	0.0141792	0.0127331
BP	GO:0044843	cell cycle G1/S phase transition	27	153/15894	0.000383524	0.0141792	0.0127331
BP	GO:0031346	positive regulation of cell projection organization	56	401/15894	0.000392479	0.0144051	0.0129359
BP	GO:0022412	cellular process involved in reproduction in multicellular organism	48	330/15894	0.000397679	0.014491	0.013013
CC	GO:0000791	euchromatin	10	37/16107	0.000983523	0.0146858	0.012047
BP	GO:0022613	ribonucleoprotein complex biogenesis	47	322/15894	0.00042024	0.0152037	0.0136531
BP	GO:0070507	regulation of microtubule cytoskeleton organization	30	178/15894	0.000424464	0.0152476	0.0136925
BP	GO:0006611	protein export from nucleus	21	108/15894	0.00044117	0.0156382	0.0140432
BP	GO:0031503	protein-containing complex localization	36	228/15894	0.000441512	0.0156382	0.0140432
CC	GO:0038201	TOR complex	6	15/16107	0.00110988	0.0162042	0.0132926
BP	GO:0032868	response to insulin	31	187/15894	0.000460918	0.0162122	0.0145587
BP	GO:0006379	mRNA cleavage	6	13/15894	0.000467681	0.0162477	0.0145906
BP	GO:0046822	regulation of nucleocytoplasmic transport	22	116/15894	0.000468344	0.0162477	0.0145906
BP	GO:0046578	regulation of Ras protein signal transduction	33	204/15894	0.000483757	0.0166682	0.0149682
BP	GO:0031047	gene silencing by RNA	19	94/15894	0.000490645	0.0167913	0.0150788
BP	GO:0043631	RNA polyadenylation	11	40/15894	0.000512759	0.0173852	0.0156121
BP	GO:0031497	chromatin assembly	17	80/15894	0.000521695	0.0173852	0.0156121
BP	GO:0061136	regulation of proteasomal protein catabolic process	26	148/15894	0.000523582	0.0173852	0.0156121
BP	GO:0010977	negative regulation of neuron projection development	27	156/15894	0.000526225	0.0173852	0.0156121
BP	GO:0045930	negative regulation of mitotic cell cycle	33	205/15894	0.000528824	0.0173852	0.0156121
BP	GO:0010769	regulation of cell morphogenesis involved in differentiation	44	299/15894	0.000530565	0.0173852	0.0156121
BP	GO:1904376	negative regulation of protein localization to cell periphery	8	23/15894	0.000532025	0.0173852	0.0156121
CC	GO:0016235	aggresome	10	38/16107	0.00123156	0.0174956	0.014352
CC	GO:0000123	histone acetyltransferase complex	14	65/16107	0.00125159	0.0174956	0.014352
CC	GO:0001650	fibrillar center	21	118/16107	0.00129374	0.0177081	0.0145262
BP	GO:0032516	positive regulation of phosphoprotein phosphatase activity	7	18/15894	0.00054944	0.0177256	0.0159177
BP	GO:0043984	histone H4-K16 acetylation	7	18/15894	0.00054944	0.0177256	0.0159177
BP	GO:0061951	establishment of protein localization to plasma membrane	13	53/15894	0.000553233	0.017735	0.0159262
MF	GO:0032266	phosphatidylinositol-3-phosphate binding	10	36/15815	0.000839275	0.0178646	0.0156286
BP	GO:0051983	regulation of chromosome segregation	19	95/15894	0.000563452	0.017949	0.0161183
BP	GO:0051493	regulation of cytoskeleton organization	63	471/15894	0.000568494	0.0179964	0.0161609
BP	GO:0003341	cilium movement	14	60/15894	0.00059279	0.018649	0.0167469
BP	GO:0050684	regulation of mRNA processing	22	118/15894	0.000597786	0.01869	0.0167838
BP	GO:0032507	maintenance of protein location in cell	15	67/15894	0.000612447	0.0190309	0.01709
BP	GO:0000184	nuclear-transcribed mRNA catabolic process, nonsense-mediated decay	9	29/15894	0.000626277	0.019342	0.0173693
CC	GO:0010494	cytoplasmic stress granule	12	52/16107	0.00145893	0.0195615	0.0160466
BP	GO:0007281	germ cell development	37	241/15894	0.000640566	0.0196634	0.017658
BP	GO:1902017	regulation of cilium assembly	13	54/15894	0.000670584	0.0204374	0.018353
BP	GO:0106027	neuron projection organization	18	89/15894	0.000677886	0.0204374	0.018353
BP	GO:2000045	regulation of G1/S transition of mitotic cell cycle	18	89/15894	0.000677886	0.0204374	0.018353
CC	GO:0031248	protein acetyltransferase complex	15	74/16107	0.00163427	0.0206506	0.01694
CC	GO:1902493	acetyltransferase complex	15	74/16107	0.00163427	0.0206506	0.01694
CC	GO:0044452	nucleolar part	26	161/16107	0.00163444	0.0206506	0.01694
BP	GO:0000075	cell cycle checkpoint	27	159/15894	0.000713546	0.0213853	0.0192042
CC	GO:0031965	nuclear membrane	32	213/16107	0.00176039	0.0215105	0.0176454
CC	GO:0035097	histone methyltransferase complex	16	82/16107	0.00176798	0.0215105	0.0176454
BP	GO:0033157	regulation of intracellular protein transport	31	192/15894	0.000729624	0.0217385	0.0195214
MF	GO:0001046	core promoter sequence-specific DNA binding	10	37/15815	0.00106024	0.0220432	0.0192842
BP	GO:0007266	Rho protein signal transduction	29	176/15894	0.000764597	0.0226473	0.0203375
BP	GO:0031396	regulation of protein ubiquitination	28	168/15894	0.000777965	0.0229093	0.0205728
MF	GO:0003746	translation elongation factor activity	6	15/15815	0.0011684	0.0232123	0.020307
MF	GO:0140142	nucleocytoplasmic carrier activity	6	15/15815	0.0011684	0.0232123	0.020307
BP	GO:0006893	Golgi to plasma membrane transport	13	55/15894	0.000808214	0.0236624	0.0212491
CC	GO:0005875	microtubule associated complex	21	122/16107	0.001989	0.0237595	0.0194903
MF	GO:0001047	core promoter binding	11	44/15815	0.00122503	0.0238083	0.0208284
BP	GO:0043044	ATP-dependent chromatin remodeling	9	30/15894	0.000825279	0.0240232	0.0215731
BP	GO:1903076	regulation of protein localization to plasma membrane	19	98/15894	0.00084051	0.0243268	0.0218457
CC	GO:0030027	lamellipodium	24	147/16107	0.0020828	0.0244358	0.020045
BP	GO:0090316	positive regulation of intracellular protein transport	22	121/15894	0.000849922	0.0244594	0.0219648
CC	GO:0005719	nuclear euchromatin	8	28/16107	0.00212793	0.0245272	0.0201201
BP	GO:0051302	regulation of cell division	24	137/15894	0.000877822	0.0251196	0.0225577
BP	GO:0000280	nuclear division	49	351/15894	0.000887451	0.0252236	0.022651
BP	GO:0030522	intracellular receptor signaling pathway	30	186/15894	0.000896396	0.0252236	0.022651
BP	GO:0034329	cell junction assembly	30	186/15894	0.000896396	0.0252236	0.022651
MF	GO:0070717	poly-purine tract binding	8	26/15815	0.001334	0.0253745	0.0221986
BP	GO:0060768	regulation of epithelial cell proliferation involved in prostate gland development	5	10/15894	0.000921599	0.0256478	0.023032
BP	GO:0070142	synaptic vesicle budding	5	10/15894	0.000921599	0.0256478	0.023032
BP	GO:0051225	spindle assembly	17	84/15894	0.000937529	0.0259485	0.023302
BP	GO:0043244	regulation of protein complex disassembly	19	99/15894	0.000955714	0.0263081	0.0236249
CC	GO:0035145	exon-exon junction complex	6	17/16107	0.00235605	0.026569	0.021795
CC	GO:0048188	Set1C/COMPASS complex	5	12/16107	0.00238595	0.026569	0.021795
MF	GO:0043021	ribonucleoprotein complex binding	21	118/15815	0.00146008	0.0271939	0.0237903
BP	GO:0032465	regulation of cytokinesis	15	70/15894	0.000994198	0.0272195	0.0244434
BP	GO:0032467	positive regulation of cytokinesis	8	25/15894	0.00100033	0.0272401	0.0244619
MF	GO:0008047	enzyme activator activity	53	397/15815	0.00156497	0.028016	0.0245095
MF	GO:0000339	RNA cap binding	5	11/15815	0.00156689	0.028016	0.0245095
MF	GO:0008135	translation factor activity, RNA binding	14	66/15815	0.00160482	0.0281315	0.0246105
BP	GO:0006356	regulation of transcription by RNA polymerase I	9	31/15894	0.00107278	0.0290246	0.0260644
BP	GO:0051651	maintenance of location in cell	17	85/15894	0.00107732	0.0290246	0.0260644
BP	GO:1902806	regulation of cell cycle G1/S phase transition	19	100/15894	0.00108417	0.0290547	0.0260914
BP	GO:1901987	regulation of cell cycle phase transition	37	248/15894	0.0010991	0.0291757	0.0262
BP	GO:0043666	regulation of phosphoprotein phosphatase activity	12	50/15894	0.00110021	0.0291757	0.0262
CC	GO:0072686	mitotic spindle	17	93/16107	0.00268596	0.0294113	0.0241265
BP	GO:0016049	cell growth	60	456/15894	0.00114254	0.0298509	0.0268064
BP	GO:0009048	dosage compensation by inactivation of X chromosome	7	20/15894	0.00114335	0.0298509	0.0268064
BP	GO:0031440	regulation of mRNA 3'-end processing	7	20/15894	0.00114335	0.0298509	0.0268064
BP	GO:0016441	posttranscriptional gene silencing	15	71/15894	0.00115943	0.030044	0.0269798
BP	GO:1903322	positive regulation of protein modification by small protein conjugation or removal	21	116/15894	0.00116756	0.030044	0.0269798
BP	GO:0003352	regulation of cilium movement	6	15/15894	0.00116854	0.030044	0.0269798
BP	GO:0035264	multicellular organism growth	29	181/15894	0.00120373	0.0307925	0.027652
CC	GO:0030426	growth cone	27	176/16107	0.00286722	0.0308814	0.0253325
MF	GO:0005088	Ras guanyl-nucleotide exchange factor activity	21	120/15815	0.00181364	0.0311806	0.027278
MF	GO:0003713	transcription coactivator activity	34	229/15815	0.00185596	0.0313061	0.0273878
MF	GO:0002039	p53 binding	13	60/15815	0.00190154	0.031481	0.0275408
BP	GO:1902903	regulation of supramolecular fiber organization	44	312/15894	0.00128976	0.0328274	0.0294794
CC	GO:0099572	postsynaptic specialization	49	376/16107	0.00310255	0.032877	0.0269695
BP	GO:0140014	mitotic nuclear division	35	233/15894	0.0013083	0.0331326	0.0297535
BP	GO:0045185	maintenance of protein location	18	94/15894	0.00132063	0.0331538	0.0297724
BP	GO:0048285	organelle fission	53	394/15894	0.00132222	0.0331538	0.0297724
BP	GO:0006470	protein dephosphorylation	33	216/15894	0.00132896	0.0331586	0.0297767
CC	GO:0005849	mRNA cleavage factor complex	6	18/16107	0.00327522	0.0341559	0.0280186
BP	GO:0051056	regulation of small GTPase mediated signal transduction	35	234/15894	0.00141108	0.0350348	0.0314616
BP	GO:0000910	cytokinesis	23	134/15894	0.00147617	0.0364721	0.0327523
CC	GO:0016514	SWI/SNF complex	5	13/16107	0.00359997	0.0364833	0.0299279
CC	GO:0030427	site of polarized growth	27	179/16107	0.00364388	0.0364833	0.0299279
CC	GO:0098687	chromosomal region	37	268/16107	0.00366499	0.0364833	0.0299279
BP	GO:0031398	positive regulation of protein ubiquitination	18	95/15894	0.00149763	0.0368228	0.0330672
BP	GO:0006914	autophagy	46	333/15894	0.00155986	0.037439	0.0336206
BP	GO:0061919	process utilizing autophagic mechanism	46	333/15894	0.00155986	0.037439	0.0336206
BP	GO:0051099	positive regulation of binding	29	184/15894	0.00156095	0.037439	0.0336206
BP	GO:0003356	regulation of cilium beat frequency	5	11/15894	0.00156704	0.037439	0.0336206
BP	GO:0060767	epithelial cell proliferation involved in prostate gland development	5	11/15894	0.00156704	0.037439	0.0336206
BP	GO:0090069	regulation of ribosome biogenesis	5	11/15894	0.00156704	0.037439	0.0336206
BP	GO:0007549	dosage compensation	7	21/15894	0.00158545	0.0375455	0.0337162
BP	GO:0006446	regulation of translational initiation	12	52/15894	0.00158632	0.0375455	0.0337162
BP	GO:0036465	synaptic vesicle recycling	14	66/15894	0.00160525	0.0376005	0.0337656
BP	GO:1903050	regulation of proteolysis involved in cellular protein catabolic process	28	176/15894	0.00161488	0.0376005	0.0337656
BP	GO:0044089	positive regulation of cellular component biogenesis	61	472/15894	0.00161813	0.0376005	0.0337656
BP	GO:0051298	centrosome duplication	13	59/15894	0.00161834	0.0376005	0.0337656
BP	GO:0009314	response to radiation	48	352/15894	0.0016417	0.0378767	0.0340136
BP	GO:0044786	cell cycle DNA replication	10	39/15894	0.00164519	0.0378767	0.0340136
BP	GO:0099003	vesicle-mediated transport in synapse	34	228/15894	0.00172388	0.0395089	0.0354794
BP	GO:0010921	regulation of phosphatase activity	20	112/15894	0.00179485	0.0408779	0.0367087
BP	GO:0043242	negative regulation of protein complex disassembly	15	74/15894	0.00179976	0.0408779	0.0367087
CC	GO:0030135	coated vesicle	24	155/16107	0.00421986	0.0412345	0.0338253
CC	GO:1902562	H4 histone acetyltransferase complex	8	31/16107	0.0042678	0.0412345	0.0338253
BP	GO:0006413	translational initiation	17	89/15894	0.00182675	0.0413059	0.0370931
BP	GO:0043543	protein acylation	30	195/15894	0.00192448	0.0433221	0.0389037
BP	GO:0046777	protein autophosphorylation	33	221/15894	0.00195423	0.0437973	0.0393304
MF	GO:0005547	phosphatidylinositol-3,4,5-trisphosphate binding	9	35/15815	0.00272328	0.0442657	0.0387253
CC	GO:0044441	ciliary part	51	403/16107	0.00469815	0.0447346	0.0366965
MF	GO:0051959	dynein light intermediate chain binding	8	29/15815	0.00288743	0.0460957	0.0403263
BP	GO:0006405	RNA export from nucleus	14	68/15894	0.00216431	0.0479791	0.0430857
BP	GO:0032434	regulation of proteasomal ubiquitin-dependent protein catabolic process	19	106/15894	0.00220621	0.0479791	0.0430857
BP	GO:0018394	peptidyl-lysine acetylation	22	130/15894	0.00222511	0.0479791	0.0430857
BP	GO:2000058	regulation of ubiquitin-dependent protein catabolic process	22	130/15894	0.00222511	0.0479791	0.0430857
BP	GO:0006305	DNA alkylation	13	61/15894	0.00222544	0.0479791	0.0430857
BP	GO:0006306	DNA methylation	13	61/15894	0.00222544	0.0479791	0.0430857
BP	GO:0000723	telomere maintenance	20	114/15894	0.00223316	0.0479791	0.0430857
BP	GO:0060999	positive regulation of dendritic spine development	12	54/15894	0.00223672	0.0479791	0.0430857
BP	GO:0051052	regulation of DNA metabolic process	51	385/15894	0.00224155	0.0479791	0.0430857
BP	GO:0001539	cilium or flagellum-dependent cell motility	8	28/15894	0.00226397	0.0479791	0.0430857
BP	GO:0045070	positive regulation of viral genome replication	8	28/15894	0.00226397	0.0479791	0.0430857
BP	GO:0060285	cilium-dependent cell motility	8	28/15894	0.00226397	0.0479791	0.0430857
BP	GO:1905476	negative regulation of protein localization to membrane	8	28/15894	0.00226397	0.0479791	0.0430857
CC	GO:0015629	actin cytoskeleton	53	424/16107	0.00514693	0.0481237	0.0394766
CC	GO:0005847	mRNA cleavage and polyadenylation specificity factor complex	5	14/16107	0.00520058	0.0481237	0.0394766
BP	GO:0045862	positive regulation of proteolysis	40	285/15894	0.00228058	0.0481298	0.043221
MF	GO:0004843	thiol-dependent ubiquitin-specific protease activity	15	78/15815	0.0030877	0.0484282	0.0423668
BP	GO:0045727	positive regulation of translation	17	91/15894	0.00234161	0.0492126	0.0441934
MF	GO:0036459	thiol-dependent ubiquitinyl hydrolase activity	16	86/15815	0.00323878	0.0499219	0.0436736

## Sheet: BrownModule
Ontology_category	ID	Description	GeneCount	BgRatio	pvalue	Adjusted_pvalue	qvalue
BP	GO:0006511	ubiquitin-dependent protein catabolic process	74	485/15894	3.02309e-08	0.000140682	0.000134135
BP	GO:0019941	modification-dependent protein catabolic process	74	492/15894	5.52237e-08	0.000140682	0.000134135
BP	GO:0016570	histone modification	57	374/15894	1.22144e-06	0.00207441	0.00197787
MF	GO:0019902	phosphatase binding	34	188/15815	3.70857e-06	0.00244123	0.00215787
MF	GO:0019903	protein phosphatase binding	28	143/15815	5.51068e-06	0.00244123	0.00215787
BP	GO:0016569	covalent chromatin modification	57	383/15894	2.62424e-06	0.00334263	0.00318707
BP	GO:0016579	protein deubiquitination	23	102/15894	3.63451e-06	0.00370357	0.00353122
MF	GO:0004843	thiol-dependent ubiquitin-specific protease activity	18	78/15815	2.62382e-05	0.00774902	0.00684956
BP	GO:0070646	protein modification by small protein removal	24	115/15894	9.34474e-06	0.00793524	0.00756596
MF	GO:0008536	Ran GTPase binding	10	29/15815	4.34194e-05	0.00799265	0.00706491
MF	GO:0043130	ubiquitin binding	15	60/15815	4.51053e-05	0.00799265	0.00706491
MF	GO:0031625	ubiquitin protein ligase binding	40	270/15815	7.37275e-05	0.0108871	0.00962338
MF	GO:0044389	ubiquitin-like protein ligase binding	41	282/15815	9.23909e-05	0.0114312	0.0101043
MF	GO:0036459	thiol-dependent ubiquitinyl hydrolase activity	18	86/15815	0.000103216	0.0114312	0.0101043
MF	GO:0101005	ubiquitinyl hydrolase activity	18	87/15815	0.00012073	0.0118852	0.0105057
CC	GO:0005813	centrosome	62	467/16107	2.7932e-05	0.0142351	0.0125422
CC	GO:0044454	nuclear chromosome part	61	469/16107	5.93123e-05	0.0142351	0.0125422
CC	GO:0000790	nuclear chromatin	45	317/16107	7.16334e-05	0.0142351	0.0125422
CC	GO:0045171	intercellular bridge	13	50/16107	9.00955e-05	0.0142351	0.0125422
CC	GO:0000228	nuclear chromosome	62	498/16107	0.00018129	0.022915	0.0201899
MF	GO:0032182	ubiquitin-like protein binding	16	77/15815	0.000268653	0.0233367	0.0206279
MF	GO:0051020	GTPase binding	59	475/15815	0.000295525	0.0233367	0.0206279
MF	GO:0042054	histone methyltransferase activity	12	49/15815	0.000316072	0.0233367	0.0206279
MF	GO:0016874	ligase activity	23	136/15815	0.000368123	0.0237995	0.021037
MF	GO:0019783	ubiquitin-like protein-specific protease activity	18	95/15815	0.000382893	0.0237995	0.021037
MF	GO:0042800	histone methyltransferase activity (H3-K4 specific)	6	14/15815	0.000402926	0.0237995	0.021037
MF	GO:0042826	histone deacetylase binding	19	104/15815	0.000432137	0.0239296	0.021152
MF	GO:0003713	transcription coactivator activity	33	229/15815	0.000504793	0.0263086	0.0232549
MF	GO:0047372	acylglycerol lipase activity	5	10/15815	0.000536107	0.0263884	0.0233254
BP	GO:0018205	peptidyl-lysine modification	44	297/15894	3.9635e-05	0.02745	0.0261726
BP	GO:0016571	histone methylation	24	126/15894	4.58217e-05	0.02745	0.0261726
BP	GO:0010256	endomembrane system organization	47	329/15894	5.55213e-05	0.02745	0.0261726
BP	GO:0006413	translational initiation	19	89/15894	5.59522e-05	0.02745	0.0261726
BP	GO:0016236	macroautophagy	29	169/15894	5.9264e-05	0.02745	0.0261726
MF	GO:0017112	Rab guanyl-nucleotide exchange factor activity	9	32/15815	0.000593722	0.0276862	0.0244725
MF	GO:0018024	histone-lysine N-methyltransferase activity	10	39/15815	0.000668325	0.0296068	0.0261702
MF	GO:0031267	small GTPase binding	49	395/15815	0.000957052	0.0403785	0.0356915
CC	GO:0031252	cell leading edge	45	342/16107	0.000411376	0.0433316	0.0381786
CC	GO:0030286	dynein complex	11	46/16107	0.000675375	0.0458747	0.0404192
CC	GO:0005874	microtubule	47	371/16107	0.000721005	0.0458747	0.0404192
CC	GO:0044441	ciliary part	50	403/16107	0.000796721	0.0458747	0.0404192
CC	GO:0016581	NuRD complex	6	16/16107	0.000921656	0.0458747	0.0404192
CC	GO:0090545	CHD-type complex	6	16/16107	0.000921656	0.0458747	0.0404192
CC	GO:0099568	cytoplasmic region	51	416/16107	0.000929934	0.0458747	0.0404192
CC	GO:0000118	histone deacetylase complex	12	55/16107	0.000943625	0.0458747	0.0404192
MF	GO:0017016	Ras GTPase binding	47	379/15815	0.00121097	0.0476215	0.0420938
MF	GO:0030674	protein binding, bridging	19	113/15815	0.00123622	0.0476215	0.0420938
MF	GO:0003729	mRNA binding	29	204/15815	0.00133007	0.0478836	0.0423255
MF	GO:0008234	cysteine-type peptidase activity	23	149/15815	0.00135112	0.0478836	0.0423255
MF	GO:0004197	cysteine-type endopeptidase activity	15	81/15815	0.00145366	0.0495362	0.0437863

## Sheet: CyanModule
Ontology_category	ID	Description	GeneCount	BgRatio	pvalue	Adjusted_pvalue	qvalue

## Sheet: GreenModule
Ontology_category	ID	Description	GeneCount	BgRatio	pvalue	Adjusted_pvalue	qvalue
BP	GO:0016567	protein ubiquitination	57	500/15894	4.72005e-08	0.000215093	0.000208428
BP	GO:0006281	DNA repair	47	398/15894	2.59704e-07	0.000591736	0.000573399
BP	GO:0048193	Golgi vesicle transport	32	233/15894	8.40477e-07	0.00127668	0.00123712
BP	GO:0043161	proteasome-mediated ubiquitin-dependent protein catabolic process	39	328/15894	2.29298e-06	0.00227525	0.00220475
BP	GO:0006511	ubiquitin-dependent protein catabolic process	51	485/15894	2.76896e-06	0.00227525	0.00220475
BP	GO:0010498	proteasomal protein catabolic process	43	382/15894	2.99572e-06	0.00227525	0.00220475
BP	GO:0019941	modification-dependent protein catabolic process	51	492/15894	4.18213e-06	0.00264017	0.00255836
BP	GO:0006892	post-Golgi vesicle-mediated transport	17	90/15894	4.63493e-06	0.00264017	0.00255836
CC	GO:0005798	Golgi-associated vesicle	19	110/16107	5.70837e-06	0.00337365	0.00304647
BP	GO:0006302	double-strand break repair	26	188/15894	7.77731e-06	0.00393791	0.00381588
BP	GO:0070936	protein K48-linked ubiquitination	12	50/15894	9.12507e-06	0.0041583	0.00402944
BP	GO:0032434	regulation of proteasomal ubiquitin-dependent protein catabolic process	18	106/15894	1.16662e-05	0.00483301	0.00468324
CC	GO:0000502	proteasome complex	12	55/16107	2.75195e-05	0.00656662	0.00592979
CC	GO:1905369	endopeptidase complex	12	56/16107	3.33331e-05	0.00656662	0.00592979
BP	GO:2000058	regulation of ubiquitin-dependent protein catabolic process	20	130/15894	1.78268e-05	0.00676972	0.00655994
BP	GO:0000209	protein polyubiquitination	23	167/15894	2.74149e-05	0.00915879	0.00887499
BP	GO:0006895	Golgi to endosome transport	6	13/15894	2.81376e-05	0.00915879	0.00887499
BP	GO:0061136	regulation of proteasomal protein catabolic process	21	148/15894	3.86965e-05	0.011756	0.0113917
BP	GO:0007059	chromosome segregation	31	273/15894	5.98647e-05	0.016974	0.016448
BP	GO:1903050	regulation of proteolysis involved in cellular protein catabolic process	23	176/15894	6.3322e-05	0.016974	0.016448
CC	GO:1905368	peptidase complex	13	75/16107	0.000161555	0.0238697	0.0215548
BP	GO:1903362	regulation of cellular protein catabolic process	25	205/15894	9.74507e-05	0.0246713	0.0239068
BP	GO:0000724	double-strand break repair via homologous recombination	16	104/15894	0.000120307	0.0274119	0.0265625
BP	GO:0000725	recombinational repair	16	104/15894	0.000120307	0.0274119	0.0265625
CC	GO:0005758	mitochondrial intermembrane space	11	60/16107	0.000306654	0.0362465	0.0327312
CC	GO:0035861	site of double-strand break	9	44/16107	0.000461843	0.0388049	0.0350415
CC	GO:0044445	cytosolic part	21	176/16107	0.000502197	0.0388049	0.0350415
CC	GO:0090734	site of DNA damage	10	54/16107	0.000525277	0.0388049	0.0350415
MF	GO:0044390	ubiquitin-like protein conjugating enzyme binding	9	34/15815	5.5186e-05	0.0437073	0.0425803

## Sheet: GreenyellowModule
Ontology_category	ID	Description	GeneCount	BgRatio	pvalue	Adjusted_pvalue	qvalue

## Sheet: MagentaModule
Ontology_category	ID	Description	GeneCount	BgRatio	pvalue	Adjusted_pvalue	qvalue
CC	GO:0000228	nuclear chromosome	55	498/16107	2.39266e-13	1.34946e-10	1.10062e-10
MF	GO:0042393	histone binding	29	161/15815	1.14248e-12	7.25474e-10	6.19344e-10
CC	GO:0000785	chromatin	50	464/16107	7.79302e-12	2.19763e-09	1.7924e-09
CC	GO:0044454	nuclear chromosome part	48	469/16107	1.26688e-10	2.38173e-08	1.94255e-08
CC	GO:0005813	centrosome	47	467/16107	3.50444e-10	4.94126e-08	4.03011e-08
BP	GO:0071103	DNA conformation change	27	158/15894	2.80525e-11	1.15324e-07	1.0155e-07
CC	GO:0044450	microtubule organizing center part	24	150/16107	1.14032e-09	1.28628e-07	1.0491e-07
BP	GO:0006323	DNA packaging	23	119/15894	6.38174e-11	1.31177e-07	1.15509e-07
BP	GO:0016570	histone modification	42	374/15894	1.53962e-10	1.72103e-07	1.51548e-07
BP	GO:0010608	posttranscriptional regulation of gene expression	42	375/15894	1.67456e-10	1.72103e-07	1.51548e-07
BP	GO:0033044	regulation of chromosome organization	38	319/15894	2.15215e-10	1.7695e-07	1.55816e-07
BP	GO:0016569	covalent chromatin modification	42	383/15894	3.24051e-10	2.22029e-07	1.95511e-07
BP	GO:1903311	regulation of mRNA metabolic process	29	208/15894	8.06767e-10	4.73803e-07	4.17214e-07
CC	GO:0035068	micro-ribonucleoprotein complex	7	10/16107	9.42466e-09	8.85918e-07	7.22557e-07
CC	GO:0016607	nuclear speck	32	279/16107	1.13574e-08	9.15084e-07	7.46345e-07
CC	GO:0000790	nuclear chromatin	34	317/16107	2.16226e-08	1.52439e-06	1.2433e-06
MF	GO:0140030	modification-dependent protein binding	21	126/15815	6.57494e-09	2.08754e-06	1.78215e-06
MF	GO:0004386	helicase activity	21	130/15815	1.16931e-08	2.47504e-06	2.11297e-06
BP	GO:0016441	posttranscriptional gene silencing	16	71/15894	5.10741e-09	2.62457e-06	2.3111e-06
CC	GO:0000793	condensed chromosome	20	136/16107	1.18234e-07	7.40935e-06	6.04309e-06
MF	GO:0001098	basal transcription machinery binding	12	47/15815	9.19383e-08	1.16762e-05	9.96805e-06
MF	GO:0001099	basal RNA polymerase II transcription machinery binding	12	47/15815	9.19383e-08	1.16762e-05	9.96805e-06
BP	GO:0007059	chromosome segregation	31	273/15894	3.16625e-08	1.31351e-05	1.15663e-05
BP	GO:0035194	posttranscriptional gene silencing by RNA	15	70/15894	3.1951e-08	1.31351e-05	1.15663e-05
BP	GO:0071824	protein-DNA complex subunit organization	23	163/15894	3.65886e-08	1.36742e-05	1.2041e-05
BP	GO:0006397	mRNA processing	37	370/15894	4.43956e-08	1.52092e-05	1.33927e-05
BP	GO:0006338	chromatin remodeling	18	106/15894	6.36546e-08	1.99027e-05	1.75256e-05
BP	GO:0035195	gene silencing by miRNA	14	64/15894	6.97823e-08	1.99027e-05	1.75256e-05
BP	GO:0006417	regulation of translation	30	268/15894	7.29738e-08	1.99027e-05	1.75256e-05
BP	GO:0040029	regulation of gene expression, epigenetic	24	183/15894	7.74613e-08	1.99027e-05	1.75256e-05
BP	GO:0006402	mRNA catabolic process	23	172/15894	1.00726e-07	2.23663e-05	1.9695e-05
BP	GO:0000819	sister chromatid segregation	22	159/15894	1.03371e-07	2.23663e-05	1.9695e-05
BP	GO:0016458	gene silencing	22	159/15894	1.03371e-07	2.23663e-05	1.9695e-05
CC	GO:0000242	pericentriolar material	8	21/16107	4.1774e-07	2.35605e-05	1.9216e-05
BP	GO:0006352	DNA-templated transcription, initiation	16	88/15894	1.28601e-07	2.64339e-05	2.32767e-05
BP	GO:0061013	regulation of mRNA catabolic process	17	100/15894	1.4526e-07	2.84363e-05	2.504e-05
CC	GO:0098687	chromosomal region	28	268/16107	6.55522e-07	3.36104e-05	2.74127e-05
BP	GO:2001252	positive regulation of chromosome organization	22	164/15894	1.80295e-07	3.36905e-05	2.96667e-05
MF	GO:0043175	RNA polymerase core enzyme binding	10	35/15815	3.47848e-07	3.5177e-05	3.00309e-05
MF	GO:0001047	core promoter binding	11	44/15815	4.00885e-07	3.5177e-05	3.00309e-05
MF	GO:0003727	single-stranded RNA binding	14	74/15815	4.43175e-07	3.5177e-05	3.00309e-05
CC	GO:0034708	methyltransferase complex	16	101/16107	7.80817e-07	3.66984e-05	2.99313e-05
BP	GO:0065004	protein-DNA complex assembly	19	128/15894	2.50962e-07	4.48568e-05	3.94993e-05
BP	GO:0031047	gene silencing by RNA	16	94/15894	3.31634e-07	5.68062e-05	5.00215e-05
CC	GO:0035097	histone methyltransferase complex	14	82/16107	1.51321e-06	6.565e-05	5.35443e-05
BP	GO:0006401	RNA catabolic process	24	200/15894	4.15935e-07	6.83963e-05	6.02273e-05
BP	GO:0034248	regulation of cellular amide metabolic process	31	307/15894	4.51126e-07	7.13299e-05	6.28106e-05
BP	GO:0017148	negative regulation of translation	17	109/15894	5.22741e-07	7.95922e-05	7.0086e-05
BP	GO:0006412	translation	38	429/15894	6.62447e-07	9.72614e-05	8.56449e-05
BP	GO:0034249	negative regulation of cellular amide metabolic process	18	124/15894	7.2687e-07	0.00010304	9.07335e-05
MF	GO:0061980	regulatory RNA binding	9	32/15815	1.57285e-06	0.000107111	9.14417e-05
MF	GO:0003725	double-stranded RNA binding	13	71/15815	1.68679e-06	0.000107111	9.14417e-05
MF	GO:0003729	mRNA binding	23	204/15815	1.9733e-06	0.000113913	9.72486e-05
MF	GO:0070063	RNA polymerase binding	11	52/15815	2.41425e-06	0.000127754	0.000109065
MF	GO:0035198	miRNA binding	8	26/15815	2.85626e-06	0.000139517	0.000119107
CC	GO:0070603	SWI/SNF superfamily-type complex	12	65/16107	3.62202e-06	0.000145916	0.000119009
CC	GO:0061695	transferase complex, transferring phosphorus-containing groups	23	217/16107	5.1095e-06	0.000192117	0.000156691
BP	GO:0035278	miRNA mediated inhibition of translation	6	12/15894	1.9473e-06	0.000250167	0.000220288
BP	GO:0040033	negative regulation of translation, ncRNA-mediated	6	12/15894	1.9473e-06	0.000250167	0.000220288
BP	GO:0045974	regulation of translation, ncRNA-mediated	6	12/15894	1.9473e-06	0.000250167	0.000220288
BP	GO:0043043	peptide biosynthetic process	38	450/15894	2.12345e-06	0.000264531	0.000232936
MF	GO:0001046	core promoter sequence-specific DNA binding	9	37/15815	5.91405e-06	0.000268245	0.000229003
CC	GO:1904949	ATPase complex	13	82/16107	8.35054e-06	0.000294356	0.000240078
BP	GO:0000280	nuclear division	32	351/15894	2.77353e-06	0.000335352	0.000295299
BP	GO:0098813	nuclear chromosome segregation	24	224/15894	3.21811e-06	0.00037799	0.000332845
BP	GO:0043487	regulation of RNA stability	14	87/15894	3.59283e-06	0.000410281	0.000361279
MF	GO:0016887	ATPase activity	32	375/15815	9.86563e-06	0.000417645	0.000356547
MF	GO:0000993	RNA polymerase II complex binding	8	31/15815	1.22492e-05	0.000486138	0.000415021
MF	GO:0070577	lysine-acetylated histone binding	6	16/15815	1.44187e-05	0.000508661	0.000434249
MF	GO:0140033	acetylation-dependent protein binding	6	16/15815	1.44187e-05	0.000508661	0.000434249
BP	GO:0048285	organelle fission	34	394/15894	4.58476e-06	0.000509404	0.000448563
BP	GO:0043488	regulation of mRNA stability	13	78/15894	5.34921e-06	0.0005787	0.000509582
BP	GO:0031054	pre-miRNA processing	6	14/15894	5.93781e-06	0.000625906	0.000551151
CC	GO:0005819	spindle	23	236/16107	2.03145e-05	0.000673962	0.000549685
BP	GO:1903312	negative regulation of mRNA metabolic process	12	68/15894	6.65886e-06	0.000676724	0.000595899
BP	GO:1902275	regulation of chromatin organization	20	173/15894	6.74913e-06	0.000676724	0.000595899
BP	GO:0050684	regulation of mRNA processing	16	118/15894	7.38029e-06	0.000696981	0.000613737
BP	GO:0043414	macromolecule methylation	25	251/15894	7.44752e-06	0.000696981	0.000613737
BP	GO:0000226	microtubule cytoskeleton organization	39	493/15894	7.45978e-06	0.000696981	0.000613737
BP	GO:0034655	nucleobase-containing compound catabolic process	31	352/15894	8.02733e-06	0.000733341	0.000645754
BP	GO:0043044	ATP-dependent chromatin remodeling	8	30/15894	9.75778e-06	0.000872049	0.000767895
BP	GO:1902369	negative regulation of RNA catabolic process	10	49/15894	1.02286e-05	0.000894678	0.000787822
CC	GO:0005814	centriole	14	106/16107	3.24098e-05	0.00101551	0.000828252
BP	GO:0006511	ubiquitin-dependent protein catabolic process	38	485/15894	1.21557e-05	0.00104109	0.000916745
MF	GO:0035064	methylated histone binding	10	56/15815	3.35482e-05	0.00106516	0.000909333
MF	GO:0140034	methylation-dependent protein binding	10	56/15815	3.35482e-05	0.00106516	0.000909333
CC	GO:0036464	cytoplasmic ribonucleoprotein granule	18	166/16107	3.95087e-05	0.00117278	0.000956527
BP	GO:0031056	regulation of histone modification	17	138/15894	1.41922e-05	0.00119069	0.00104848
CC	GO:0005874	microtubule	30	371/16107	4.57911e-05	0.00129131	0.00105319
BP	GO:0008380	RNA splicing	27	296/15894	1.64127e-05	0.00130124	0.00114582
BP	GO:0006479	protein methylation	18	154/15894	1.66135e-05	0.00130124	0.00114582
BP	GO:0008213	protein alkylation	18	154/15894	1.66135e-05	0.00130124	0.00114582
BP	GO:0019941	modification-dependent protein catabolic process	38	492/15894	1.67759e-05	0.00130124	0.00114582
BP	GO:0016571	histone methylation	16	126/15894	1.71979e-05	0.00130335	0.00114769
BP	GO:0018205	peptidyl-lysine modification	27	297/15894	1.74372e-05	0.00130335	0.00114769
CC	GO:0000775	chromosome, centromeric region	18	169/16107	5.01304e-05	0.00131359	0.00107137
CC	GO:0017053	transcriptional repressor complex	11	71/16107	5.12395e-05	0.00131359	0.00107137
BP	GO:0051052	regulation of DNA metabolic process	32	385/15894	1.86623e-05	0.0013518	0.00119034
BP	GO:1902373	negative regulation of mRNA catabolic process	9	42/15894	1.8743e-05	0.0013518	0.00119034
BP	GO:0044270	cellular nitrogen compound catabolic process	32	386/15894	1.96526e-05	0.00136574	0.00120262
BP	GO:0140014	mitotic nuclear division	23	233/15894	1.98171e-05	0.00136574	0.00120262
BP	GO:0030522	intracellular receptor signaling pathway	20	186/15894	1.99329e-05	0.00136574	0.00120262
BP	GO:0006333	chromatin assembly or disassembly	14	101/15894	2.11438e-05	0.00142495	0.00125476
BP	GO:0051383	kinetochore organization	6	17/15894	2.22426e-05	0.00147483	0.00129868
MF	GO:0008017	microtubule binding	21	215/15815	4.87936e-05	0.00147543	0.00125959
BP	GO:0000070	mitotic sister chromatid segregation	16	129/15894	2.3165e-05	0.00151161	0.00133107
CC	GO:0008023	transcription elongation factor complex	9	49/16107	6.26751e-05	0.0015369	0.0012535
BP	GO:0046700	heterocycle catabolic process	32	390/15894	2.41123e-05	0.00154884	0.00136385
BP	GO:0034968	histone lysine methylation	14	103/15894	2.6496e-05	0.00167577	0.00147562
CC	GO:0055029	nuclear DNA-directed RNA polymerase complex	12	87/16107	7.65303e-05	0.00179846	0.00146683
CC	GO:0035770	ribonucleoprotein granule	18	176/16107	8.53023e-05	0.0018593	0.00151645
CC	GO:0000428	DNA-directed RNA polymerase complex	12	88/16107	8.57124e-05	0.0018593	0.00151645
CC	GO:0035098	ESC/E(Z) complex	5	14/16107	9.93743e-05	0.00202762	0.00165373
CC	GO:0036064	ciliary basal body	15	132/16107	0.000100662	0.00202762	0.00165373
CC	GO:0051233	spindle midzone	7	31/16107	0.000105368	0.00204923	0.00167136
BP	GO:0034728	nucleosome organization	13	92/15894	3.36796e-05	0.00209783	0.00184728
CC	GO:0016591	RNA polymerase II, holoenzyme	10	65/16107	0.000118905	0.00216804	0.00176826
CC	GO:0030880	RNA polymerase complex	12	91/16107	0.000119166	0.00216804	0.00176826
BP	GO:0070507	regulation of microtubule cytoskeleton organization	19	178/15894	3.53967e-05	0.00217188	0.00191248
BP	GO:0031497	chromatin assembly	12	80/15894	3.67289e-05	0.00218979	0.00192825
BP	GO:0043401	steroid hormone mediated signaling pathway	14	106/15894	3.67539e-05	0.00218979	0.00192825
CC	GO:0090734	site of DNA damage	9	54/16107	0.000137817	0.00242902	0.00198112
MF	GO:0008094	DNA-dependent ATPase activity	11	75/15815	9.07763e-05	0.00257923	0.00220191
MF	GO:0003712	transcription coregulator activity	31	402/15815	9.34207e-05	0.00257923	0.00220191
BP	GO:2000114	regulation of establishment of cell polarity	6	19/15894	4.57605e-05	0.00268745	0.00236647
CC	GO:0035861	site of double-strand break	8	44/16107	0.000172661	0.00295093	0.00240679
BP	GO:0016567	protein ubiquitination	37	500/15894	5.40486e-05	0.00312949	0.00275572
MF	GO:0015631	tubulin binding	25	298/15815	0.000119893	0.00317217	0.00270811
BP	GO:0007030	Golgi organization	14	110/15894	5.57507e-05	0.00318321	0.00280302
CC	GO:0044441	ciliary part	30	403/16107	0.000201246	0.00319553	0.00260628
CC	GO:0016581	NuRD complex	5	16/16107	0.00020397	0.00319553	0.00260628
CC	GO:0090545	CHD-type complex	5	16/16107	0.00020397	0.00319553	0.00260628
BP	GO:0016574	histone ubiquitination	8	38/15894	6.27291e-05	0.0035326	0.00311068
MF	GO:0042623	ATPase activity, coupled	25	301/15815	0.00014037	0.00356541	0.00304382
CC	GO:0005844	polysome	8	46/16107	0.000238333	0.00363297	0.00296306
MF	GO:0051010	microtubule plus-end binding	5	15/15815	0.000148942	0.00363762	0.00310547
BP	GO:1905269	positive regulation of chromatin organization	13	98/15894	6.6151e-05	0.00367496	0.00323604
BP	GO:0018022	peptidyl-lysine methylation	14	112/15894	6.81197e-05	0.00373387	0.00328791
BP	GO:0007076	mitotic chromosome condensation	5	13/15894	6.96033e-05	0.00376499	0.00331531
BP	GO:0043489	RNA stabilization	8	39/15894	7.63782e-05	0.0040778	0.00359077
BP	GO:0051493	regulation of cytoskeleton organization	35	471/15894	7.88897e-05	0.00415789	0.00366129
BP	GO:0007163	establishment or maintenance of cell polarity	19	189/15894	8.04215e-05	0.00418497	0.00368514
BP	GO:0030518	intracellular steroid hormone receptor signaling pathway	13	100/15894	8.18004e-05	0.00420352	0.00370147
CC	GO:0097431	mitotic spindle pole	6	26/16107	0.000292309	0.00433849	0.00353848
BP	GO:2000637	positive regulation of gene silencing by miRNA	6	21/15894	8.5894e-05	0.00435939	0.00383872
BP	GO:0030705	cytoskeleton-dependent intracellular transport	16	144/15894	8.95212e-05	0.00448807	0.00395203
CC	GO:0031010	ISWI-type complex	4	10/16107	0.00031577	0.00454549	0.00370731
CC	GO:0000781	chromosome, telomeric region	12	101/16107	0.000322968	0.00454549	0.00370731
CC	GO:0031965	nuclear membrane	19	213/16107	0.000330435	0.00454549	0.00370731
BP	GO:0030261	chromosome condensation	8	40/15894	9.24024e-05	0.0045767	0.00403008
BP	GO:0019439	aromatic compound catabolic process	31	400/15894	9.39059e-05	0.0045958	0.0040469
BP	GO:0033157	regulation of intracellular protein transport	19	192/15894	9.93291e-05	0.00480402	0.00423025
CC	GO:0000794	condensed nuclear chromosome	11	88/16107	0.000365067	0.00490233	0.00399836
BP	GO:0010256	endomembrane system organization	27	329/15894	0.000102699	0.00490925	0.00432291
MF	GO:0008353	RNA polymerase II CTD heptapeptide repeat kinase activity	5	16/15815	0.000210089	0.00494098	0.00421816
BP	GO:0046831	regulation of RNA export from nucleus	5	14/15894	0.000104973	0.00496028	0.00436784
BP	GO:0006413	translational initiation	12	89/15894	0.000106851	0.00499164	0.00439546
BP	GO:0034243	regulation of transcription elongation from RNA polymerase II promoter	7	31/15894	0.000113259	0.005169	0.00455164
BP	GO:0060348	bone development	19	194/15894	0.00011402	0.005169	0.00455164
BP	GO:0060148	positive regulation of posttranscriptional gene silencing	6	22/15894	0.00011442	0.005169	0.00455164
CC	GO:0005635	nuclear envelope	27	362/16107	0.000400889	0.00525817	0.00428858
BP	GO:0031058	positive regulation of histone modification	12	90/15894	0.000119208	0.00527682	0.00464658
BP	GO:0032886	regulation of microtubule-based process	20	211/15894	0.000119374	0.00527682	0.00464658
BP	GO:2001251	negative regulation of chromosome organization	15	133/15894	0.000124552	0.00544716	0.00479658
BP	GO:0035196	production of miRNAs involved in gene silencing by miRNA	8	42/15894	0.000132847	0.00574877	0.00506216
CC	GO:0090568	nuclear transcriptional repressor complex	6	28/16107	0.000449385	0.0057603	0.00469812
BP	GO:1901361	organic cyclic compound catabolic process	32	428/15894	0.000141749	0.00607012	0.00534513
CC	GO:0032806	carboxy-terminal domain protein kinase complex	5	19/16107	0.000495554	0.00621094	0.00506566
BP	GO:0006336	DNA replication-independent nucleosome assembly	5	15/15894	0.000152666	0.00647022	0.00569745
MF	GO:0051427	hormone receptor binding	16	160/15815	0.000288591	0.00654482	0.00558737
MF	GO:0070717	poly-purine tract binding	6	26/15815	0.000302419	0.00662193	0.0056532
BP	GO:0031023	microtubule organizing center organization	14	121/15894	0.000158117	0.00663286	0.00584066
BP	GO:0032259	methylation	25	302/15894	0.000160456	0.00664733	0.0058534
BP	GO:0000209	protein polyubiquitination	17	167/15894	0.000161696	0.00664733	0.0058534
MF	GO:0003713	transcription coactivator activity	20	229/15815	0.000332845	0.0069059	0.00589563
MF	GO:0051018	protein kinase A binding	8	48/15815	0.000337138	0.0069059	0.00589563
CC	GO:0010494	cytoplasmic stress granule	8	52/16107	0.000566713	0.0069484	0.00566713
BP	GO:0071407	cellular response to organic cyclic compound	28	358/15894	0.000174052	0.00704058	0.00619968
BP	GO:0031334	positive regulation of protein complex assembly	20	217/15894	0.000174687	0.00704058	0.00619968
CC	GO:0072686	mitotic spindle	11	93/16107	0.000589703	0.00707644	0.00577157
BP	GO:0022613	ribonucleoprotein complex biogenesis	26	322/15894	0.000178045	0.00710623	0.0062575
BP	GO:0016032	viral process	21	235/15894	0.000186807	0.0071799	0.00632237
BP	GO:0031050	dsRNA processing	8	44/15894	0.000186877	0.0071799	0.00632237
BP	GO:0032784	regulation of DNA-templated transcription, elongation	8	44/15894	0.000186877	0.0071799	0.00632237
BP	GO:0070918	production of small RNA involved in gene silencing by RNA	8	44/15894	0.000186877	0.0071799	0.00632237
BP	GO:1903313	positive regulation of mRNA metabolic process	10	68/15894	0.000192151	0.007307	0.00643429
BP	GO:0032878	regulation of establishment or maintenance of cell polarity	6	24/15894	0.00019374	0.007307	0.00643429
BP	GO:0030010	establishment of cell polarity	14	124/15894	0.000205229	0.00765307	0.00673902
BP	GO:0007346	regulation of mitotic cell cycle	32	437/15894	0.000206837	0.00765307	0.00673902
BP	GO:0006383	transcription by RNA polymerase III	7	34/15894	0.000210362	0.00765307	0.00673902
BP	GO:0048255	mRNA stabilization	7	34/15894	0.000210362	0.00765307	0.00673902
BP	GO:0032239	regulation of nucleobase-containing compound transport	5	16/15894	0.000215307	0.00769675	0.00677749
BP	GO:0034724	DNA replication-independent nucleosome organization	5	16/15894	0.000215307	0.00769675	0.00677749
BP	GO:0006360	transcription by RNA polymerase I	8	45/15894	0.00021999	0.00779636	0.0068652
BP	GO:0034660	ncRNA metabolic process	29	382/15894	0.000222751	0.00782676	0.00689197
BP	GO:0006513	protein monoubiquitination	9	57/15894	0.000230421	0.00802763	0.00706884
MF	GO:0043021	ribonucleoprotein complex binding	13	118/15815	0.000414523	0.0082257	0.00702235
CC	GO:0019908	nuclear cyclin-dependent protein kinase holoenzyme complex	4	12/16107	0.000701872	0.008247	0.00672628
CC	GO:0031519	PcG protein complex	7	42/16107	0.000762212	0.00877322	0.00715546
BP	GO:0060964	regulation of gene silencing by miRNA	7	35/15894	0.000254626	0.00879637	0.00774577
MF	GO:0035257	nuclear hormone receptor binding	14	136/15815	0.000507	0.00952732	0.00813356
MF	GO:0008143	poly(A) binding	5	19/15815	0.000510124	0.00952732	0.00813356
BP	GO:0071383	cellular response to steroid hormone stimulus	15	143/15894	0.000279034	0.00955922	0.00841751
CC	GO:1990023	mitotic spindle midzone	4	13/16107	0.000984541	0.0111056	0.00905778
BP	GO:0007062	sister chromatid cohesion	8	48/15894	0.000349254	0.011866	0.0104488
MF	GO:0003730	mRNA 3'-UTR binding	9	66/15815	0.000679225	0.0123167	0.0105149
MF	GO:0019787	ubiquitin-like protein transferase activity	27	373/15815	0.000698268	0.0123167	0.0105149
BP	GO:0051783	regulation of nuclear division	17	179/15894	0.000369975	0.0124669	0.0109779
BP	GO:1903827	regulation of cellular protein localization	32	452/15894	0.000376059	0.0125689	0.0110678
BP	GO:0006334	nucleosome assembly	9	61/15894	0.000389385	0.0129094	0.0113675
BP	GO:0009755	hormone-mediated signaling pathway	15	148/15894	0.000404861	0.0133151	0.0117248
MF	GO:0004842	ubiquitin-protein transferase activity	26	357/15815	0.000796535	0.0136703	0.0116704
BP	GO:0031330	negative regulation of cellular catabolic process	19	215/15894	0.000428251	0.0139372	0.0122726
BP	GO:0060147	regulation of posttranscriptional gene silencing	7	38/15894	0.000433947	0.0139372	0.0122726
BP	GO:0060966	regulation of gene silencing by RNA	7	38/15894	0.000433947	0.0139372	0.0122726
BP	GO:0006281	DNA repair	29	398/15894	0.000439406	0.0140031	0.0123306
BP	GO:0030099	myeloid cell differentiation	25	324/15894	0.000466702	0.0147585	0.0129959
BP	GO:0043254	regulation of protein complex assembly	29	400/15894	0.00047663	0.0147721	0.0130078
BP	GO:0051642	centrosome localization	6	28/15894	0.00047791	0.0147721	0.0130078
BP	GO:0061842	microtubule organizing center localization	6	28/15894	0.00047791	0.0147721	0.0130078
BP	GO:0033045	regulation of sister chromatid segregation	10	76/15894	0.000483788	0.0148422	0.0130695
CC	GO:1902554	serine/threonine protein kinase complex	9	73/16107	0.00135764	0.0150139	0.0122454
BP	GO:0045947	negative regulation of translational initiation	4	11/15894	0.000503533	0.0153335	0.0135022
BP	GO:0006368	transcription elongation from RNA polymerase II promoter	7	39/15894	0.000512165	0.0153687	0.0135331
BP	GO:0031062	positive regulation of histone methylation	7	39/15894	0.000512165	0.0153687	0.0135331
BP	GO:0050434	positive regulation of viral transcription	5	19/15894	0.000522537	0.0155663	0.0137071
MF	GO:0035258	steroid hormone receptor binding	10	83/15815	0.000939614	0.0156303	0.0133437
MF	GO:0003779	actin binding	27	381/15815	0.000959973	0.0156303	0.0133437
BP	GO:0045727	positive regulation of translation	11	91/15894	0.000538457	0.0159252	0.0140231
BP	GO:0090316	positive regulation of intracellular protein transport	13	121/15894	0.000555579	0.0163142	0.0143657
BP	GO:0016072	rRNA metabolic process	16	169/15894	0.000564162	0.0164487	0.0144842
CC	GO:0005925	focal adhesion	13	137/16107	0.00159579	0.0173082	0.0141166
BP	GO:0006446	regulation of translational initiation	8	52/15894	0.000611538	0.0177045	0.0155899
CC	GO:0005875	microtubule associated complex	12	122/16107	0.00175547	0.0185159	0.0151016
CC	GO:0000930	gamma-tubulin complex	4	15/16107	0.0017728	0.0185159	0.0151016
CC	GO:1902555	endoribonuclease complex	5	25/16107	0.00188742	0.0187202	0.0152683
CC	GO:1905348	endonuclease complex	5	25/16107	0.00188742	0.0187202	0.0152683
CC	GO:0000922	spindle pole	11	107/16107	0.00189194	0.0187202	0.0152683
CC	GO:0005871	kinesin complex	7	49/16107	0.00194534	0.0189168	0.0154286
MF	GO:0008026	ATP-dependent helicase activity	8	58/15815	0.00123977	0.0192014	0.0163924
MF	GO:0070035	purine NTP-dependent helicase activity	8	58/15815	0.00123977	0.0192014	0.0163924
BP	GO:0070734	histone H3-K27 methylation	5	20/15894	0.000675606	0.0194225	0.0171028
BP	GO:0006354	DNA-templated transcription, elongation	8	53/15894	0.000697234	0.0195024	0.0171732
BP	GO:2000736	regulation of stem cell differentiation	8	53/15894	0.000697234	0.0195024	0.0171732
BP	GO:0030521	androgen receptor signaling pathway	7	41/15894	0.000702107	0.0195024	0.0171732
BP	GO:0061014	positive regulation of mRNA catabolic process	7	41/15894	0.000702107	0.0195024	0.0171732
BP	GO:0070534	protein K63-linked ubiquitination	7	41/15894	0.000702107	0.0195024	0.0171732
BP	GO:0045787	positive regulation of cell cycle	24	315/15894	0.000719434	0.0198304	0.017462
BP	GO:0032870	cellular response to hormone stimulus	31	450/15894	0.000728658	0.0198304	0.017462
BP	GO:0002730	regulation of dendritic cell cytokine production	4	12/15894	0.00073321	0.0198304	0.017462
BP	GO:0034086	maintenance of sister chromatid cohesion	4	12/15894	0.00073321	0.0198304	0.017462
BP	GO:0007051	spindle organization	14	141/15894	0.000767004	0.020475	0.0180296
BP	GO:0051053	negative regulation of DNA metabolic process	14	141/15894	0.000767004	0.020475	0.0180296
BP	GO:0044403	symbiont process	23	298/15894	0.000773161	0.0205062	0.018057
BP	GO:0044089	positive regulation of cellular component biogenesis	32	472/15894	0.000787469	0.0206579	0.0181906
BP	GO:0034470	ncRNA processing	22	280/15894	0.000788931	0.0206579	0.0181906
CC	GO:0016605	PML body	8	64/16107	0.00226969	0.0216967	0.0176959
BP	GO:0071539	protein localization to centrosome	6	31/15894	0.000849755	0.0219707	0.0193466
BP	GO:0098751	bone cell development	6	31/15894	0.000849755	0.0219707	0.0193466
CC	GO:0005924	cell-substrate adherens junction	13	143/16107	0.00234243	0.0220189	0.0179586
BP	GO:0007063	regulation of sister chromatid cohesion	5	21/15894	0.000859891	0.0220938	0.019455
BP	GO:0031503	protein-containing complex localization	19	228/15894	0.000878041	0.02242	0.0197423
MF	GO:0003774	motor activity	12	119/15815	0.00149393	0.0225867	0.0192825
BP	GO:0021987	cerebral cortex development	11	97/15894	0.000926735	0.0235173	0.0207085
MF	GO:0046966	thyroid hormone receptor binding	5	24/15815	0.00160056	0.0236362	0.0201784
BP	GO:0060968	regulation of gene silencing	9	69/15894	0.00097861	0.0246814	0.0217335
BP	GO:1905508	protein localization to microtubule organizing center	6	32/15894	0.00101346	0.0254044	0.0223702
BP	GO:0002371	dendritic cell cytokine production	4	13/15894	0.00102815	0.0256164	0.0225569
BP	GO:0051225	spindle assembly	10	84/15894	0.00107402	0.0262628	0.0231261
BP	GO:2000737	negative regulation of stem cell differentiation	5	22/15894	0.00107915	0.0262628	0.0231261
BP	GO:0098727	maintenance of cell number	14	146/15894	0.00108043	0.0262628	0.0231261
BP	GO:0002181	cytoplasmic translation	7	44/15894	0.00108712	0.0262628	0.0231261
BP	GO:0050657	nucleic acid transport	13	130/15894	0.00109415	0.0262628	0.0231261
BP	GO:0050658	RNA transport	13	130/15894	0.00109415	0.0262628	0.0231261
BP	GO:0006275	regulation of DNA replication	11	99/15894	0.00109881	0.0262628	0.0231261
BP	GO:0051054	positive regulation of DNA metabolic process	18	215/15894	0.00112647	0.0267684	0.0235713
BP	GO:0006367	transcription initiation from RNA polymerase II promoter	8	57/15894	0.00114168	0.0269737	0.0237521
BP	GO:0032388	positive regulation of intracellular transport	16	181/15894	0.00118202	0.0277673	0.0244509
BP	GO:0043330	response to exogenous dsRNA	6	33/15894	0.00120033	0.0279749	0.0246337
BP	GO:0048524	positive regulation of viral process	9	71/15894	0.00120446	0.0279749	0.0246337
CC	GO:0099568	cytoplasmic region	27	416/16107	0.00308276	0.0285029	0.0232471
CC	GO:0030055	cell-substrate junction	13	148/16107	0.00316478	0.0287893	0.0234806
BP	GO:0046822	regulation of nucleocytoplasmic transport	12	116/15894	0.0012514	0.0289018	0.0254499
BP	GO:0010171	body morphogenesis	8	58/15894	0.00128212	0.0294457	0.0259289
BP	GO:0006260	DNA replication	18	218/15894	0.00131846	0.0299997	0.0264167
BP	GO:0007018	microtubule-based movement	19	236/15894	0.00132084	0.0299997	0.0264167
BP	GO:0033143	regulation of intracellular steroid hormone receptor signaling pathway	9	72/15894	0.0013322	0.0300406	0.0264527
BP	GO:0010390	histone monoubiquitination	5	23/15894	0.00133725	0.0300406	0.0264527
BP	GO:0051236	establishment of RNA localization	13	133/15894	0.0013502	0.0301667	0.0265637
BP	GO:0051382	kinetochore assembly	4	14/15894	0.00139742	0.0308865	0.0271976
BP	GO:0010639	negative regulation of organelle organization	25	350/15894	0.00140734	0.0308865	0.0271976
BP	GO:0008156	negative regulation of DNA replication	6	34/15894	0.00141247	0.0308865	0.0271976
BP	GO:0021799	cerebral cortex radially oriented cell migration	6	34/15894	0.00141247	0.0308865	0.0271976
BP	GO:0010970	transport along microtubule	13	134/15894	0.00144589	0.0312845	0.0275481
BP	GO:0099111	microtubule-based transport	13	134/15894	0.00144589	0.0312845	0.0275481
BP	GO:0045666	positive regulation of neuron differentiation	27	390/15894	0.00145996	0.0314236	0.0276705
BP	GO:0016482	cytosolic transport	13	135/15894	0.00154715	0.0330467	0.0290998
BP	GO:0050769	positive regulation of neurogenesis	32	492/15894	0.00155145	0.0330467	0.0290998
CC	GO:0005912	adherens junction	19	262/16107	0.0037764	0.0338078	0.0275737
CC	GO:0014069	postsynaptic density	23	342/16107	0.00394719	0.0346362	0.0282494
CC	GO:0008287	protein serine/threonine phosphatase complex	6	42/16107	0.00405317	0.0346362	0.0282494
CC	GO:1903293	phosphatase complex	6	42/16107	0.00405317	0.0346362	0.0282494
BP	GO:1904353	regulation of telomere capping	5	24/15894	0.00163817	0.0346504	0.0305119
BP	GO:0016233	telomere capping	6	35/15894	0.00165202	0.0346504	0.0305119
BP	GO:0046782	regulation of viral transcription	6	35/15894	0.00165202	0.0346504	0.0305119
BP	GO:0030900	forebrain development	24	335/15894	0.00167075	0.0348653	0.0307012
BP	GO:0007088	regulation of mitotic nuclear division	14	153/15894	0.00169441	0.0351803	0.0309786
CC	GO:0000776	kinetochore	11	119/16107	0.00434706	0.0358663	0.0292527
CC	GO:0034451	centriolar satellite	5	30/16107	0.00435349	0.0358663	0.0292527
CC	GO:0032279	asymmetric synapse	23	345/16107	0.0043879	0.0358663	0.0292527
MF	GO:0003743	translation initiation factor activity	6	38/15815	0.0024913	0.0359539	0.0306942
BP	GO:0006302	double-strand break repair	16	188/15894	0.0017558	0.0361094	0.0317967
BP	GO:0044419	interspecies interaction between organisms	23	317/15894	0.00175672	0.0361094	0.0317967
BP	GO:0061515	myeloid cell development	8	61/15894	0.00178747	0.0365586	0.0321922
BP	GO:0006892	post-Golgi vesicle-mediated transport	10	90/15894	0.00182565	0.0371546	0.032717
BP	GO:2001032	regulation of double-strand break repair via nonhomologous end joining	4	15/15894	0.00185005	0.0374658	0.0329911
BP	GO:0032392	DNA geometric change	6	36/15894	0.00192121	0.0387162	0.0340921
BP	GO:0051168	nuclear export	12	122/15894	0.00193283	0.0387602	0.0341309
MF	GO:0004693	cyclin-dependent protein serine/threonine kinase activity	5	27/15815	0.00277483	0.0388061	0.0331291
MF	GO:0018024	histone-lysine N-methyltransferase activity	6	39/15815	0.00285402	0.0388061	0.0331291
MF	GO:0008135	translation factor activity, RNA binding	8	66/15815	0.00287226	0.0388061	0.0331291
MF	GO:0061630	ubiquitin protein ligase activity	16	199/15815	0.00296166	0.0388367	0.0331552
MF	GO:0140098	catalytic activity, acting on RNA	20	274/15815	0.00299685	0.0388367	0.0331552
BP	GO:0010586	miRNA metabolic process	5	25/15894	0.00198597	0.0388974	0.0342517
BP	GO:0031063	regulation of histone deacetylation	5	25/15894	0.00198597	0.0388974	0.0342517
BP	GO:0034508	centromere complex assembly	5	25/15894	0.00198597	0.0388974	0.0342517
BP	GO:0060765	regulation of androgen receptor signaling pathway	5	25/15894	0.00198597	0.0388974	0.0342517
BP	GO:0033047	regulation of mitotic sister chromatid segregation	8	62/15894	0.00198698	0.0388974	0.0342517
BP	GO:0007098	centrosome cycle	11	107/15894	0.00207085	0.0402799	0.035469
BP	GO:0019080	viral gene expression	7	49/15894	0.00207719	0.0402799	0.035469
MF	GO:0097472	cyclin-dependent protein kinase activity	5	28/15815	0.00327702	0.0408902	0.0349084
MF	GO:0004674	protein serine/threonine kinase activity	26	395/15815	0.0032841	0.0408902	0.0349084
BP	GO:0071826	ribonucleoprotein complex subunit organization	15	174/15894	0.00212878	0.0410865	0.0361793
BP	GO:0000956	nuclear-transcribed mRNA catabolic process	10	92/15894	0.00215444	0.0413874	0.0364442
BP	GO:0016575	histone deacetylation	8	63/15894	0.00220361	0.0421009	0.0370726
BP	GO:0019083	viral transcription	6	37/15894	0.00222231	0.0421009	0.0370726
BP	GO:2000142	regulation of DNA-templated transcription, initiation	6	37/15894	0.00222231	0.0421009	0.0370726
CC	GO:0070461	SAGA-type complex	4	20/16107	0.00544021	0.0434278	0.0354199
CC	GO:0030426	growth cone	14	176/16107	0.00546698	0.0434278	0.0354199
MF	GO:0061659	ubiquitin-like protein ligase activity	16	203/15815	0.00360418	0.0434604	0.0371026
MF	GO:0003714	transcription corepressor activity	14	167/15815	0.00362741	0.0434604	0.0371026
BP	GO:0072698	protein localization to microtubule cytoskeleton	7	50/15894	0.00233954	0.0436559	0.0384419
BP	GO:0030031	cell projection assembly	30	464/15894	0.00234763	0.0436559	0.0384419
BP	GO:0006913	nucleocytoplasmic transport	20	267/15894	0.00236261	0.0436559	0.0384419
BP	GO:0051169	nuclear transport	20	267/15894	0.00236261	0.0436559	0.0384419
BP	GO:0001556	oocyte maturation	5	26/15894	0.00238475	0.0436559	0.0384419
BP	GO:1903859	regulation of dendrite extension	5	26/15894	0.00238475	0.0436559	0.0384419
BP	GO:0061081	positive regulation of myeloid leukocyte cytokine production involved in immune response	4	16/15894	0.00239497	0.0436559	0.0384419
BP	GO:0009896	positive regulation of catabolic process	25	364/15894	0.00239622	0.0436559	0.0384419
BP	GO:0034250	positive regulation of cellular amide metabolic process	11	109/15894	0.00239996	0.0436559	0.0384419
BP	GO:0090068	positive regulation of cell cycle process	17	212/15894	0.00241859	0.043801	0.0385696
MF	GO:0001091	RNA polymerase II basal transcription factor binding	4	18/15815	0.00372539	0.0438078	0.0373991
BP	GO:0019827	stem cell population maintenance	13	142/15894	0.00243319	0.0438721	0.0386322
BP	GO:1902115	regulation of organelle assembly	15	177/15894	0.00251299	0.0451132	0.039725
CC	GO:0005669	transcription factor TFIID complex	5	32/16107	0.0057929	0.0453777	0.0370102
BP	GO:0043331	response to dsRNA	6	38/15894	0.00255762	0.0455168	0.0400805
BP	GO:0046825	regulation of protein export from nucleus	6	38/15894	0.00255762	0.0455168	0.0400805
CC	GO:0070161	anchoring junction	19	274/16107	0.00608501	0.0467847	0.0381578
CC	GO:1902911	protein kinase complex	9	91/16107	0.00613842	0.0467847	0.0381578
CC	GO:0030496	midbody	11	125/16107	0.00628678	0.0468665	0.0382245
CC	GO:0030427	site of polarized growth	14	179/16107	0.00632914	0.0468665	0.0382245
CC	GO:0005876	spindle microtubule	6	46/16107	0.00639844	0.0468665	0.0382245
CC	GO:0008278	cohesin complex	3	11/16107	0.00650488	0.0470353	0.0383621
CC	GO:0005930	axoneme	10	109/16107	0.00674394	0.0481466	0.0392685
BP	GO:0051983	regulation of chromosome segregation	10	95/15894	0.00273537	0.0484702	0.0426811
BP	GO:0010976	positive regulation of neuron projection development	22	309/15894	0.00276139	0.0487213	0.0429023
MF	GO:0019902	phosphatase binding	15	188/15815	0.00423506	0.0488957	0.0417427

## Sheet: MidnightblueModule
Ontology_category	ID	Description	GeneCount	BgRatio	pvalue	Adjusted_pvalue	Ontology_category	ID	Description	GeneCount	BgRatio	pvalue	Adjusted_pvalue	qvalue						Ontology_category	ID	Description	GeneCount	BgRatio	pvalue	Adjusted_pvalue	qvalue
BP	GO:0006911	phagocytosis, engulfment	5	50/18590	1.13159e-06	0.00156273	0.00143296													BP	GO:0006911	phagocytosis, engulfment	5	45/15894	4.24938e-06	0.00629758	0.00615937
BP	GO:0051260	protein homooligomerization	9	345/18590	5.00522e-06	0.00172805	0.00158455													BP	GO:0099024	plasma membrane invagination	5	52/15894	8.77479e-06	0.00650212	0.00635942
BP	GO:0099024	plasma membrane invagination	5	59/18590	2.60568e-06	0.00172805	0.00158455													BP	GO:0010324	membrane invagination	5	58/15894	1.50817e-05	0.00745034	0.00728682
BP	GO:0010324	membrane invagination	5	66/18590	4.559e-06	0.00172805	0.00158455													BP	GO:0051260	protein homooligomerization	9	316/15894	5.20037e-05	0.0192674	0.0188445
																				MF	GO:0004175	endopeptidase activity	9	356/15815	0.00013416	0.0335399	0.0320571
																				BP	GO:0006911	phagocytosis, engulfment	5	45/15894	4.24938e-06	0.00629758	0.00615937

## Sheet: PinkModule
Ontology_category	ID	Description	GeneCount	BgRatio	pvalue	Adjusted_pvalue	qvalue
CC	GO:0098798	mitochondrial protein complex	50	194/16107	3.47243e-30	1.73969e-27	1.56442e-27
CC	GO:0005840	ribosome	32	137/16107	2.55582e-18	6.40233e-16	5.75732e-16
CC	GO:0098800	inner mitochondrial membrane protein complex	26	88/16107	7.29294e-18	1.21792e-15	1.09522e-15
CC	GO:0044455	mitochondrial membrane part	32	155/16107	1.22957e-16	1.54004e-14	1.38489e-14
CC	GO:0044391	ribosomal subunit	26	107/16107	1.43284e-15	1.4357e-13	1.29106e-13
MF	GO:0003735	structural constituent of ribosome	22	80/15815	9.57072e-15	6.1444e-12	6.10511e-12
CC	GO:0005743	mitochondrial inner membrane	43	341/16107	9.78043e-14	8.16666e-12	7.3439e-12
CC	GO:0005746	mitochondrial respiratory chain	17	52/16107	6.05967e-13	4.33699e-11	3.90006e-11
CC	GO:0000313	organellar ribosome	19	70/16107	1.1411e-12	6.12417e-11	5.50719e-11
CC	GO:0005761	mitochondrial ribosome	19	70/16107	1.1411e-12	6.12417e-11	5.50719e-11
CC	GO:0098803	respiratory chain complex	17	54/16107	1.22239e-12	6.12417e-11	5.50719e-11
CC	GO:0031966	mitochondrial membrane	50	491/16107	3.66412e-12	1.66884e-10	1.50071e-10
CC	GO:0019866	organelle inner membrane	43	380/16107	4.04215e-12	1.6876e-10	1.51758e-10
CC	GO:0070469	respiratory chain	17	58/16107	4.5141e-12	1.73966e-10	1.5644e-10
BP	GO:0007005	mitochondrion organization	44	385/15894	9.00392e-13	3.38097e-09	3.28406e-09
CC	GO:0015934	large ribosomal subunit	17	70/16107	1.23306e-10	4.41258e-09	3.96803e-09
CC	GO:0005747	mitochondrial respiratory chain complex I	12	35/16107	8.53626e-10	2.51569e-08	2.26224e-08
CC	GO:0030964	NADH dehydrogenase complex	12	35/16107	8.53626e-10	2.51569e-08	2.26224e-08
CC	GO:0045271	respiratory chain complex I	12	35/16107	8.53626e-10	2.51569e-08	2.26224e-08
CC	GO:1990204	oxidoreductase complex	17	82/16107	1.73777e-09	4.83678e-08	4.3495e-08
CC	GO:0000315	organellar large ribosomal subunit	13	46/16107	2.52497e-09	6.32506e-08	5.68783e-08
CC	GO:0005762	mitochondrial large ribosomal subunit	13	46/16107	2.52497e-09	6.32506e-08	5.68783e-08
CC	GO:0005759	mitochondrial matrix	27	211/16107	3.10376e-09	7.40468e-08	6.65869e-08
BP	GO:0006412	translation	41	429/15894	1.43886e-09	2.70145e-06	2.62402e-06
BP	GO:0043043	peptide biosynthetic process	41	450/15894	5.84371e-09	7.31437e-06	7.10472e-06
BP	GO:0033108	mitochondrial respiratory chain complex assembly	14	62/15894	1.21108e-08	1.1369e-05	1.10431e-05
CC	GO:0015935	small ribosomal subunit	10	40/16107	6.35698e-07	1.44766e-05	1.30181e-05
BP	GO:0010257	NADH dehydrogenase complex assembly	11	38/15894	2.77054e-08	1.73389e-05	1.68419e-05
BP	GO:0032981	mitochondrial respiratory chain complex I assembly	11	38/15894	2.77054e-08	1.73389e-05	1.68419e-05
CC	GO:0120114	Sm-like protein family complex	11	55/16107	1.93223e-06	4.2089e-05	3.78487e-05
CC	GO:0022626	cytosolic ribosome	10	48/16107	3.84125e-06	8.01861e-05	7.21077e-05
CC	GO:0005758	mitochondrial intermembrane space	11	60/16107	4.74587e-06	9.51073e-05	8.55256e-05
CC	GO:0005681	spliceosomal complex	17	142/16107	6.5505e-06	0.000126223	0.000113507
CC	GO:0071005	U2-type precatalytic spliceosome	7	23/16107	7.65221e-06	0.00013692	0.000123126
CC	GO:0071011	precatalytic spliceosome	7	23/16107	7.65221e-06	0.00013692	0.000123126
CC	GO:0097525	spliceosomal snRNP complex	9	42/16107	9.21462e-06	0.000159191	0.000143153
CC	GO:0030532	small nuclear ribonucleoprotein complex	9	47/16107	2.42095e-05	0.000404299	0.000363567
CC	GO:0031970	organelle envelope lumen	11	71/16107	2.5304e-05	0.000408945	0.000367745
BP	GO:0042775	mitochondrial ATP synthesis coupled electron transport	10	42/15894	8.93823e-07	0.000479472	0.000465729
CC	GO:0005689	U12-type spliceosomal complex	6	20/16107	3.85187e-05	0.000603058	0.000542303
BP	GO:0042773	ATP synthesis coupled electron transport	10	44/15894	1.4193e-06	0.000666185	0.000647089
CC	GO:0046540	U4/U6 x U5 tri-snRNP complex	6	21/16107	5.23859e-05	0.000771921	0.000694153
CC	GO:0097526	spliceosomal tri-snRNP complex	6	21/16107	5.23859e-05	0.000771921	0.000694153
BP	GO:0006119	oxidative phosphorylation	12	67/15894	1.91829e-06	0.000800354	0.000777413
BP	GO:0090150	establishment of protein localization to membrane	20	186/15894	4.25719e-06	0.00159857	0.00155275
BP	GO:0042254	ribosome biogenesis	21	206/15894	5.74281e-06	0.00196039	0.0019042
BP	GO:0009144	purine nucleoside triphosphate metabolic process	21	210/15894	7.75733e-06	0.0024274	0.00235782
CC	GO:0005732	small nucleolar ribonucleoprotein complex	5	17/16107	0.000195479	0.00272041	0.00244634
CC	GO:0022627	cytosolic small ribosomal subunit	5	17/16107	0.000195479	0.00272041	0.00244634
BP	GO:0022613	ribonucleoprotein complex biogenesis	27	322/15894	1.14578e-05	0.00322587	0.00313341
BP	GO:1990542	mitochondrial transmembrane transport	10	55/15894	1.20272e-05	0.00322587	0.00313341
CC	GO:0070069	cytochrome complex	5	18/16107	0.000263143	0.0035631	0.00320413
BP	GO:0009205	purine ribonucleoside triphosphate metabolic process	20	203/15894	1.5854e-05	0.00396878	0.00385502
BP	GO:0009199	ribonucleoside triphosphate metabolic process	20	207/15894	2.11004e-05	0.00492305	0.00478194
BP	GO:0009141	nucleoside triphosphate metabolic process	21	225/15894	2.22881e-05	0.00492305	0.00478194
BP	GO:0045333	cellular respiration	15	129/15894	2.65729e-05	0.00554341	0.00538452
BP	GO:0043496	regulation of protein homodimerization activity	6	20/15894	3.51244e-05	0.00673161	0.00653866
BP	GO:0022904	respiratory electron transport chain	10	62/15894	3.58541e-05	0.00673161	0.00653866
BP	GO:0046034	ATP metabolic process	18	182/15894	3.96864e-05	0.00709631	0.0068929
BP	GO:0006091	generation of precursor metabolites and energy	24	291/15894	4.55515e-05	0.00777482	0.00755196
BP	GO:0006397	mRNA processing	28	370/15894	5.10482e-05	0.00833418	0.00809529
BP	GO:0008380	RNA splicing	24	296/15894	5.97092e-05	0.00934201	0.00907423
CC	GO:0005684	U2-type spliceosomal complex	8	58/16107	0.000722154	0.00952102	0.00856182
CC	GO:0005844	polysome	7	46/16107	0.000849445	0.0104624	0.00940837
CC	GO:0000178	exosome (RNase complex)	5	23/16107	0.000897972	0.0104624	0.00940837
CC	GO:0000314	organellar small ribosomal subunit	5	23/16107	0.000897972	0.0104624	0.00940837
CC	GO:0005763	mitochondrial small ribosomal subunit	5	23/16107	0.000897972	0.0104624	0.00940837
CC	GO:1905354	exoribonuclease complex	5	23/16107	0.000897972	0.0104624	0.00940837
BP	GO:0022900	electron transport chain	10	67/15894	7.12196e-05	0.0104911	0.0101904
BP	GO:0044743	protein transmembrane import into intracellular organelle	7	32/15894	7.26417e-05	0.0104911	0.0101904
CC	GO:0000177	cytoplasmic exosome (RNase complex)	4	14/16107	0.00100359	0.0114272	0.010276
BP	GO:0065002	intracellular protein transmembrane transport	8	44/15894	9.02941e-05	0.0121091	0.011762
BP	GO:0071806	protein transmembrane transport	8	44/15894	9.02941e-05	0.0121091	0.011762
BP	GO:0000375	RNA splicing, via transesterification reactions	18	200/15894	0.000135003	0.0163528	0.0158841
BP	GO:0000377	RNA splicing, via transesterification reactions with bulged adenosine as nucleophile	18	200/15894	0.000135003	0.0163528	0.0158841
BP	GO:0000398	mRNA splicing, via spliceosome	18	200/15894	0.000135003	0.0163528	0.0158841
BP	GO:0009126	purine nucleoside monophosphate metabolic process	18	205/15894	0.000184174	0.0203404	0.0197574
BP	GO:0009167	purine ribonucleoside monophosphate metabolic process	18	205/15894	0.000184174	0.0203404	0.0197574
BP	GO:0015980	energy derivation by oxidation of organic compounds	18	205/15894	0.000184174	0.0203404	0.0197574
BP	GO:0009161	ribonucleoside monophosphate metabolic process	18	208/15894	0.000220661	0.0236738	0.0229952
MF	GO:0008565	protein transporter activity	9	60/15815	0.000156065	0.0289614	0.0287762
MF	GO:0008137	NADH dehydrogenase (ubiquinone) activity	5	17/15815	0.000180445	0.0289614	0.0287762
MF	GO:0050136	NADH dehydrogenase (quinone) activity	5	17/15815	0.000180445	0.0289614	0.0287762
BP	GO:0001836	release of cytochrome c from mitochondria	8	52/15894	0.000303349	0.0316409	0.030734
BP	GO:0008630	intrinsic apoptotic signaling pathway in response to DNA damage	11	95/15894	0.00032241	0.0327202	0.0317823
BP	GO:0006364	rRNA processing	14	144/15894	0.000334755	0.0330791	0.0321309
BP	GO:0009123	nucleoside monophosphate metabolic process	18	217/15894	0.000370572	0.0356794	0.0346567
MF	GO:0003954	NADH dehydrogenase activity	5	19/15815	0.000320818	0.0411931	0.0409297
BP	GO:0072655	establishment of protein localization to mitochondrion	9	69/15894	0.000461124	0.043288	0.0420472
CC	GO:0045259	proton-transporting ATP synthase complex	3	10/16107	0.00391007	0.0435321	0.0391464

## Sheet: PurpleModule
Ontology_category	ID	Description	GeneCount	BgRatio	pvalue	Adjusted_pvalue	qvalue
BP	GO:0032787	monocarboxylic acid metabolic process	38	474/15894	2.25037e-09	9.3347e-06	7.63458e-06
BP	GO:0006631	fatty acid metabolic process	30	324/15894	4.48676e-09	9.3347e-06	7.63458e-06
BP	GO:0008610	lipid biosynthetic process	36	474/15894	2.47371e-08	3.43104e-05	2.80614e-05
CC	GO:0005773	vacuole	33	457/16107	3.91302e-07	7.29031e-05	6.28672e-05
CC	GO:0005764	lysosome	29	374/16107	4.73561e-07	7.29031e-05	6.28672e-05
CC	GO:0000323	lytic vacuole	29	375/16107	5.00479e-07	7.29031e-05	6.28672e-05
BP	GO:0019216	regulation of lipid metabolic process	26	296/15894	1.4142e-07	0.000147112	0.000120319
CC	GO:0031966	mitochondrial membrane	33	491/16107	1.92892e-06	0.000210734	0.000181724
BP	GO:0045834	positive regulation of lipid metabolic process	17	141/15894	2.65909e-07	0.00022129	0.000180986
MF	GO:0016616	oxidoreductase activity, acting on the CH-OH group of donors, NAD or NADP as acceptor	14	108/15815	1.4836e-06	0.000527638	0.000456466
MF	GO:0050662	coenzyme binding	22	256/15815	2.37102e-06	0.000527638	0.000456466
MF	GO:0016614	oxidoreductase activity, acting on CH-OH group of donors	14	116/15815	3.5206e-06	0.000527638	0.000456466
MF	GO:0001614	purinergic nucleotide receptor activity	6	17/15815	3.94939e-06	0.000527638	0.000456466
MF	GO:0016502	nucleotide receptor activity	6	17/15815	3.94939e-06	0.000527638	0.000456466
BP	GO:0010565	regulation of cellular ketone metabolic process	14	106/15894	9.9743e-07	0.000691717	0.000565735
CC	GO:0019867	outer membrane	16	164/16107	1.11184e-05	0.00080979	0.000698314
CC	GO:0031968	organelle outer membrane	16	164/16107	1.11184e-05	0.00080979	0.000698314
BP	GO:0006643	membrane lipid metabolic process	16	146/15894	2.16735e-06	0.00128833	0.00105369
BP	GO:0062012	regulation of small molecule metabolic process	24	303/15894	2.72395e-06	0.00141679	0.00115875
CC	GO:0045121	membrane raft	23	323/16107	2.89539e-05	0.00166021	0.00143166
CC	GO:0098857	membrane microdomain	23	324/16107	3.03928e-05	0.00166021	0.00143166
BP	GO:0051051	negative regulation of transport	31	466/15894	4.0001e-06	0.00184938	0.00151255
MF	GO:0035586	purinergic receptor activity	6	22/15815	2.11877e-05	0.0023589	0.00204071
CC	GO:0098589	membrane region	23	335/16107	5.10385e-05	0.00243922	0.00210343
CC	GO:0000139	Golgi membrane	17	207/16107	5.58173e-05	0.00243922	0.00210343
BP	GO:0032970	regulation of actin filament-based process	25	341/15894	6.6745e-06	0.00277726	0.00227144
MF	GO:0030228	lipoprotein particle receptor activity	5	15/15815	3.6378e-05	0.00296709	0.00256686
MF	GO:0050660	flavin adenine dinucleotide binding	10	75/15815	3.67621e-05	0.00296709	0.00256686
MF	GO:0048037	cofactor binding	28	444/15815	3.99757e-05	0.00296709	0.00256686
CC	GO:0005811	lipid droplet	9	67/16107	8.1948e-05	0.00325557	0.00280741
MF	GO:0046982	protein heterodimerization activity	29	476/15815	5.43224e-05	0.00362874	0.00313926
MF	GO:0016620	oxidoreductase activity, acting on the aldehyde or oxo group of donors, NAD or NADP as acceptor	7	38/15815	6.74733e-05	0.00409747	0.00354477
BP	GO:2000147	positive regulation of cell motility	31	492/15894	1.18948e-05	0.00449946	0.00367998
BP	GO:0008202	steroid metabolic process	20	248/15894	1.42102e-05	0.00456951	0.00373726
BP	GO:1902903	regulation of supramolecular fiber organization	23	312/15894	1.42763e-05	0.00456951	0.00373726
BP	GO:0015850	organic hydroxy compound transport	18	210/15894	1.6781e-05	0.00498754	0.00407916
MF	GO:0051287	NAD binding	8	53/15815	9.04723e-05	0.00503629	0.00435695
MF	GO:0005041	low-density lipoprotein particle receptor activity	4	10/15815	0.000103004	0.00529282	0.00457888
BP	GO:0006633	fatty acid biosynthetic process	13	119/15894	2.00939e-05	0.00556435	0.00455092
BP	GO:0001503	ossification	23	320/15894	2.13962e-05	0.00556435	0.00455092
BP	GO:0032956	regulation of actin cytoskeleton organization	22	300/15894	2.37317e-05	0.00580868	0.00475075
BP	GO:0019217	regulation of fatty acid metabolic process	10	73/15894	2.56341e-05	0.00592574	0.00484649
BP	GO:0031529	ruffle organization	8	46/15894	2.84643e-05	0.00623369	0.00509835
BP	GO:0042110	T cell activation	26	399/15894	3.44446e-05	0.00689586	0.00563992
BP	GO:0051493	regulation of cytoskeleton organization	29	471/15894	3.48025e-05	0.00689586	0.00563992
BP	GO:0042180	cellular ketone metabolic process	15	163/15894	3.70745e-05	0.00701214	0.00573502
BP	GO:0006909	phagocytosis	15	164/15894	3.98165e-05	0.00720333	0.00589139
CC	GO:0005741	mitochondrial outer membrane	13	147/16107	0.000199066	0.00724931	0.00625136
BP	GO:0030335	positive regulation of cell migration	29	476/15894	4.21274e-05	0.00730384	0.00597359
BP	GO:0007015	actin filament organization	24	361/15894	5.01779e-05	0.0083516	0.00683053
BP	GO:1903725	regulation of phospholipid metabolic process	9	64/15894	5.26128e-05	0.00842008	0.00688653
CC	GO:0062023	collagen-containing extracellular matrix	20	303/16107	0.000262901	0.00883752	0.00762093
BP	GO:0006644	phospholipid metabolic process	22	319/15894	5.99741e-05	0.00924267	0.00755931
BP	GO:0016125	sterol metabolic process	12	115/15894	6.56727e-05	0.00975943	0.00798195
BP	GO:0044242	cellular lipid catabolic process	15	173/15894	7.37009e-05	0.0105748	0.00864882
MF	GO:0016903	oxidoreductase activity, acting on the aldehyde or oxo group of donors	7	46/15815	0.000236894	0.0113032	0.00977856
CC	GO:0098827	endoplasmic reticulum subcompartment	25	434/16107	0.000386321	0.0113659	0.00980124
CC	GO:0032994	protein-lipid complex	6	36/16107	0.000390133	0.0113659	0.00980124
CC	GO:0098552	side of membrane	27	488/16107	0.000429844	0.0117401	0.010124
BP	GO:0043903	regulation of symbiosis, encompassing mutualism through parasitism	15	176/15894	8.95894e-05	0.012426	0.0101629
BP	GO:0007039	protein catabolic process in the vacuole	4	10/15894	9.74712e-05	0.0128317	0.0104947
BP	GO:0010876	lipid localization	22	330/15894	9.86816e-05	0.0128317	0.0104947
CC	GO:0042175	nuclear outer membrane-endoplasmic reticulum membrane network	25	442/16107	0.000505419	0.0129922	0.0112037
BP	GO:0019395	fatty acid oxidation	10	86/15894	0.000106888	0.0134777	0.011023
BP	GO:0045785	positive regulation of cell adhesion	23	358/15894	0.000119988	0.0143371	0.0117259
BP	GO:0042060	wound healing	21	312/15894	0.000123796	0.0143371	0.0117259
BP	GO:0008203	cholesterol metabolic process	11	105/15894	0.000126939	0.0143371	0.0117259
BP	GO:0034440	lipid oxidation	10	88/15894	0.000129869	0.0143371	0.0117259
BP	GO:0022407	regulation of cell-cell adhesion	22	337/15894	0.00013364	0.0143371	0.0117259
BP	GO:0006664	glycolipid metabolic process	9	72/15894	0.000134378	0.0143371	0.0117259
BP	GO:0070527	platelet aggregation	7	43/15894	0.000140205	0.0145565	0.0119053
BP	GO:0006869	lipid transport	20	293/15894	0.000148004	0.0145565	0.0119053
BP	GO:1903509	liposaccharide metabolic process	9	73/15894	0.000149671	0.0145565	0.0119053
BP	GO:0006665	sphingolipid metabolic process	11	107/15894	0.000150427	0.0145565	0.0119053
BP	GO:0016054	organic acid catabolic process	15	186/15894	0.000166141	0.0145608	0.0119089
BP	GO:0046395	carboxylic acid catabolic process	15	186/15894	0.000166141	0.0145608	0.0119089
BP	GO:0015918	sterol transport	9	74/15894	0.000166388	0.0145608	0.0119089
BP	GO:0030301	cholesterol transport	9	74/15894	0.000166388	0.0145608	0.0119089
BP	GO:0050900	leukocyte migration	19	273/15894	0.000167969	0.0145608	0.0119089
BP	GO:1902652	secondary alcohol metabolic process	11	109/15894	0.000177511	0.0150739	0.0123285
BP	GO:0030168	platelet activation	9	75/15894	0.000184633	0.0153651	0.0125667
BP	GO:0051100	negative regulation of binding	13	148/15894	0.000193528	0.0155817	0.0127438
BP	GO:0001667	ameboidal-type cell migration	23	370/15894	0.000194725	0.0155817	0.0127438
BP	GO:0046890	regulation of lipid biosynthetic process	13	149/15894	0.000206928	0.0160644	0.0131386
BP	GO:0030099	myeloid cell differentiation	21	324/15894	0.000208478	0.0160644	0.0131386
BP	GO:0044089	positive regulation of cellular component biogenesis	27	472/15894	0.000217569	0.0162243	0.0132693
BP	GO:0048871	multicellular organismal homeostasis	25	422/15894	0.000218498	0.0162243	0.0132693
BP	GO:0051495	positive regulation of cytoskeleton organization	15	191/15894	0.00022225	0.0162243	0.0132693
BP	GO:0051098	regulation of binding	22	352/15894	0.000247543	0.0174363	0.0142606
BP	GO:0007169	transmembrane receptor protein tyrosine kinase signaling pathway	27	477/15894	0.000257405	0.0174363	0.0142606
BP	GO:0009611	response to wounding	24	402/15894	0.000259672	0.0174363	0.0142606
BP	GO:1902905	positive regulation of supramolecular fiber organization	14	173/15894	0.000262562	0.0174363	0.0142606
BP	GO:0007565	female pregnancy	11	114/15894	0.000263875	0.0174363	0.0142606
BP	GO:0008360	regulation of cell shape	12	133/15894	0.000263995	0.0174363	0.0142606
MF	GO:0071813	lipoprotein particle binding	5	24/15815	0.000419866	0.0175294	0.0151649
MF	GO:0071814	protein-lipid complex binding	5	24/15815	0.000419866	0.0175294	0.0151649
BP	GO:0005996	monosaccharide metabolic process	16	216/15894	0.000270305	0.0175741	0.0143733
CC	GO:0005770	late endosome	13	169/16107	0.000764737	0.0183405	0.0158157
CC	GO:0019866	organelle inner membrane	22	380/16107	0.000797413	0.0183405	0.0158157
CC	GO:0005765	lysosomal membrane	9	91/16107	0.000844515	0.0184527	0.0159124
BP	GO:1902532	negative regulation of intracellular signal transduction	26	455/15894	0.000288445	0.0184649	0.0151019
BP	GO:0043900	regulation of multi-organism process	21	333/15894	0.00030204	0.0188304	0.0154008
BP	GO:0062013	positive regulation of small molecule metabolic process	12	135/15894	0.000303204	0.0188304	0.0154008
BP	GO:1901615	organic hydroxy compound metabolic process	24	407/15894	0.000311268	0.0188503	0.0154171
BP	GO:0046467	membrane lipid biosynthetic process	10	98/15894	0.000317117	0.0188503	0.0154171
BP	GO:0072329	monocarboxylic acid catabolic process	10	98/15894	0.000317117	0.0188503	0.0154171
CC	GO:0098852	lytic vacuole membrane	9	92/16107	0.000913973	0.0190193	0.0164011
CC	GO:0044431	Golgi apparatus part	24	437/16107	0.000979205	0.0194506	0.016773
CC	GO:0098791	Golgi subcompartment	22	388/16107	0.0010459	0.0198722	0.0171366
BP	GO:0006575	cellular modified amino acid metabolic process	12	137/15894	0.000347245	0.0201421	0.0164736
BP	GO:0007159	leukocyte cell-cell adhesion	18	266/15894	0.000348529	0.0201421	0.0164736
BP	GO:0042304	regulation of fatty acid biosynthetic process	6	36/15894	0.000370399	0.0205498	0.016807
BP	GO:0072350	tricarboxylic acid metabolic process	6	36/15894	0.000370399	0.0205498	0.016807
BP	GO:0097178	ruffle assembly	6	36/15894	0.000370399	0.0205498	0.016807
BP	GO:0005975	carbohydrate metabolic process	26	464/15894	0.000389279	0.0209554	0.0171388
BP	GO:0097529	myeloid leukocyte migration	13	159/15894	0.000390898	0.0209554	0.0171388
BP	GO:0042330	taxis	27	490/15894	0.000392819	0.0209554	0.0171388
BP	GO:0009062	fatty acid catabolic process	9	83/15894	0.000399561	0.0210452	0.0172123
BP	GO:0071222	cellular response to lipopolysaccharide	12	140/15894	0.000423397	0.0218374	0.0178602
BP	GO:0045923	positive regulation of fatty acid metabolic process	6	37/15894	0.000432119	0.0218374	0.0178602
BP	GO:0003007	heart morphogenesis	17	248/15894	0.000435594	0.0218374	0.0178602
BP	GO:0032103	positive regulation of response to external stimulus	17	248/15894	0.000435594	0.0218374	0.0178602
BP	GO:0099024	plasma membrane invagination	7	52/15894	0.00047226	0.0229624	0.0187803
BP	GO:0043534	blood vessel endothelial cell migration	10	103/15894	0.000473946	0.0229624	0.0187803
BP	GO:0046889	positive regulation of lipid biosynthetic process	9	85/15894	0.000477309	0.0229624	0.0187803
BP	GO:0045453	bone resorption	8	68/15894	0.000480108	0.0229624	0.0187803
CC	GO:0005789	endoplasmic reticulum membrane	23	421/16107	0.00132893	0.0241976	0.0208665
MF	GO:0016757	transferase activity, transferring glycosyl groups	16	231/15815	0.000662495	0.0260322	0.0225207
BP	GO:0032496	response to lipopolysaccharide	15	208/15894	0.000552233	0.0261118	0.0213561
BP	GO:0110053	regulation of actin filament organization	16	231/15894	0.000568851	0.0265954	0.0217516
BP	GO:0050865	regulation of cell activation	26	478/15894	0.000608106	0.0281148	0.0229942
BP	GO:0050730	regulation of peptidyl-tyrosine phosphorylation	16	233/15894	0.000624653	0.0285624	0.0233604
BP	GO:0001894	tissue homeostasis	15	211/15894	0.000640959	0.0287517	0.0235152
BP	GO:0002573	myeloid leukocyte differentiation	14	189/15894	0.000642612	0.0287517	0.0235152
MF	GO:0030169	low-density lipoprotein particle binding	4	16/15815	0.000783116	0.0290623	0.0251422
BP	GO:0043648	dicarboxylic acid metabolic process	9	89/15894	0.000670207	0.0296673	0.024264
BP	GO:1903037	regulation of leukocyte cell-cell adhesion	16	235/15894	0.000685073	0.0300062	0.0245412
BP	GO:0071219	cellular response to molecule of bacterial origin	12	148/15894	0.000698324	0.030253	0.024743
BP	GO:0042113	B cell activation	15	213/15894	0.000706625	0.030253	0.024743
BP	GO:0002218	activation of innate immune response	11	128/15894	0.000712519	0.030253	0.024743
BP	GO:0060249	anatomical structure homeostasis	21	356/15894	0.000725126	0.0304773	0.0249264
BP	GO:1901605	alpha-amino acid metabolic process	13	170/15894	0.000738357	0.030723	0.0251274
BP	GO:1903727	positive regulation of phospholipid metabolic process	6	41/15894	0.000762968	0.0314328	0.0257079
BP	GO:0045637	regulation of myeloid cell differentiation	13	171/15894	0.000779956	0.0315034	0.0257657
BP	GO:0002221	pattern recognition receptor signaling pathway	10	110/15894	0.00079711	0.0315034	0.0257657
BP	GO:0051249	regulation of lymphocyte activation	21	359/15894	0.000807151	0.0315034	0.0257657
BP	GO:0018108	peptidyl-tyrosine phosphorylation	18	286/15894	0.00081905	0.0315034	0.0257657
BP	GO:0006935	chemotaxis	26	488/15894	0.000824321	0.0315034	0.0257657
BP	GO:0030278	regulation of ossification	14	194/15894	0.000830776	0.0315034	0.0257657
BP	GO:0016042	lipid catabolic process	17	263/15894	0.000844894	0.0315034	0.0257657
BP	GO:0032945	negative regulation of mononuclear cell proliferation	8	74/15894	0.000850352	0.0315034	0.0257657
BP	GO:0050672	negative regulation of lymphocyte proliferation	8	74/15894	0.000850352	0.0315034	0.0257657
BP	GO:0031334	positive regulation of protein complex assembly	15	217/15894	0.000855243	0.0315034	0.0257657
BP	GO:0006979	response to oxidative stress	21	361/15894	0.000866184	0.0315034	0.0257657
BP	GO:0043542	endothelial cell migration	13	173/15894	0.000869085	0.0315034	0.0257657
BP	GO:0042063	gliogenesis	17	264/15894	0.000881146	0.0315034	0.0257657
BP	GO:0002521	leukocyte differentiation	25	464/15894	0.000881776	0.0315034	0.0257657
BP	GO:0002694	regulation of leukocyte activation	24	439/15894	0.000910622	0.0315034	0.0257657
BP	GO:0002758	innate immune response-activating signal transduction	10	112/15894	0.000917096	0.0315034	0.0257657
BP	GO:0050864	regulation of B cell activation	10	112/15894	0.000917096	0.0315034	0.0257657
BP	GO:0030258	lipid modification	14	196/15894	0.000918085	0.0315034	0.0257657
BP	GO:0018212	peptidyl-tyrosine modification	18	289/15894	0.000923306	0.0315034	0.0257657
BP	GO:0009064	glutamine family amino acid metabolic process	7	58/15894	0.000923676	0.0315034	0.0257657
BP	GO:0010324	membrane invagination	7	58/15894	0.000923676	0.0315034	0.0257657
BP	GO:0036314	response to sterol	4	17/15894	0.000950279	0.0318838	0.0260768
BP	GO:0019076	viral release from host cell	5	29/15894	0.000983341	0.0318838	0.0260768
BP	GO:0035890	exit from host	5	29/15894	0.000983341	0.0318838	0.0260768
BP	GO:0035891	exit from host cell	5	29/15894	0.000983341	0.0318838	0.0260768
BP	GO:0052126	movement in host environment	5	29/15894	0.000983341	0.0318838	0.0260768
BP	GO:0052192	movement in environment of other organism involved in symbiotic interaction	5	29/15894	0.000983341	0.0318838	0.0260768
BP	GO:0043550	regulation of lipid kinase activity	6	43/15894	0.000988468	0.0318838	0.0260768
BP	GO:0019218	regulation of steroid metabolic process	9	94/15894	0.000996345	0.0318907	0.0260825
BP	GO:0070664	negative regulation of leukocyte proliferation	8	76/15894	0.00101517	0.0322357	0.0263646
BP	GO:0090287	regulation of cellular response to growth factor stimulus	16	244/15894	0.00102262	0.0322357	0.0263646
CC	GO:0005884	actin filament	9	102/16107	0.00189795	0.032317	0.0278682
CC	GO:0070062	extracellular exosome	7	65/16107	0.00192275	0.032317	0.0278682
BP	GO:0044282	small molecule catabolic process	17	268/15894	0.00103973	0.0325288	0.0266043
BP	GO:0034976	response to endoplasmic reticulum stress	14	199/15894	0.00106347	0.0329062	0.026913
BP	GO:0046651	lymphocyte proliferation	16	245/15894	0.00106761	0.0329062	0.026913
CC	GO:0034358	plasma lipoprotein particle	5	34/16107	0.00215178	0.0335832	0.0289601
CC	GO:1990777	lipoprotein particle	5	34/16107	0.00215178	0.0335832	0.0289601
BP	GO:0060627	regulation of vesicle-mediated transport	26	498/15894	0.00110472	0.0336116	0.02749
BP	GO:0003151	outflow tract morphogenesis	8	77/15894	0.00110666	0.0336116	0.02749
BP	GO:0002237	response to molecule of bacterial origin	15	223/15894	0.00112738	0.0339112	0.027735
BP	GO:0006635	fatty acid beta-oxidation	7	60/15894	0.00113282	0.0339112	0.027735
BP	GO:0043276	anoikis	5	30/15894	0.00115411	0.0340584	0.0278554
BP	GO:0090218	positive regulation of lipid kinase activity	5	30/15894	0.00115411	0.0340584	0.0278554
BP	GO:0032943	mononuclear cell proliferation	16	247/15894	0.00116265	0.0340689	0.027864
BP	GO:0030220	platelet formation	4	18/15894	0.00119589	0.0347978	0.02846
BP	GO:0070167	regulation of biomineral tissue development	8	78/15894	0.0012046	0.034808	0.0284684
CC	GO:0005912	adherens junction	16	262/16107	0.00234928	0.0349846	0.0301686
CC	GO:0031234	extrinsic component of cytoplasmic side of plasma membrane	8	86/16107	0.00240169	0.0349846	0.0301686
BP	GO:0051048	negative regulation of secretion	15	225/15894	0.00123294	0.0350077	0.0286317
BP	GO:0071396	cellular response to lipid	22	397/15894	0.0012377	0.0350077	0.0286317
BP	GO:0010522	regulation of calcium ion transport into cytosol	9	97/15894	0.00124701	0.0350077	0.0286317
BP	GO:0070372	regulation of ERK1 and ERK2 cascade	18	297/15894	0.00125841	0.0350077	0.0286317
BP	GO:0006911	phagocytosis, engulfment	6	45/15894	0.00126195	0.0350077	0.0286317
BP	GO:0007517	muscle organ development	21	372/15894	0.00126199	0.0350077	0.0286317
CC	GO:0009898	cytoplasmic side of plasma membrane	11	148/16107	0.00249732	0.0352041	0.0303579
MF	GO:0004029	aldehyde dehydrogenase (NAD) activity	4	17/15815	0.00100203	0.0352294	0.0304774
BP	GO:0044403	symbiont process	18	298/15894	0.0013068	0.035843	0.0293149
BP	GO:0002224	toll-like receptor signaling pathway	8	79/15894	0.00130933	0.035843	0.0293149
BP	GO:0006536	glutamate metabolic process	5	31/15894	0.00134587	0.0366023	0.0299359
CC	GO:0005743	mitochondrial inner membrane	19	341/16107	0.00272965	0.0367543	0.0316947
CC	GO:0005901	caveola	8	88/16107	0.0027755	0.0367543	0.0316947
BP	GO:0043254	regulation of protein complex assembly	22	400/15894	0.00136233	0.0368094	0.0301053
BP	GO:0031349	positive regulation of defense response	17	275/15894	0.00137583	0.0368105	0.0301062
BP	GO:0019058	viral life cycle	12	160/15894	0.00138006	0.0368105	0.0301062
BP	GO:0051345	positive regulation of hydrolase activity	24	454/15894	0.00143662	0.038075	0.0311404
CC	GO:0044853	plasma membrane raft	9	109/16107	0.0029906	0.038438	0.0331465
BP	GO:0036344	platelet morphogenesis	4	19/15894	0.0014827	0.0385549	0.0315329
BP	GO:0060402	calcium ion transport into cytosol	11	140/15894	0.00148842	0.0385549	0.0315329
BP	GO:0010631	epithelial cell migration	16	253/15894	0.00149179	0.0385549	0.0315329
BP	GO:0050863	regulation of T cell activation	16	253/15894	0.00149179	0.0385549	0.0315329
CC	GO:1903561	extracellular vesicle	7	71/16107	0.00319455	0.0394383	0.0340091
CC	GO:0031012	extracellular matrix	22	425/16107	0.00324892	0.0394383	0.0340091
BP	GO:0045639	positive regulation of myeloid cell differentiation	8	81/15894	0.00154048	0.0395675	0.0323611
BP	GO:0032675	regulation of interleukin-6 production	10	120/15894	0.00155443	0.0396115	0.0323971
BP	GO:0046394	carboxylic acid biosynthetic process	18	303/15894	0.0015731	0.0396115	0.0323971
BP	GO:1901137	carbohydrate derivative biosynthetic process	25	484/15894	0.00158485	0.0396115	0.0323971
BP	GO:0001954	positive regulation of cell-matrix adhesion	6	47/15894	0.00158979	0.0396115	0.0323971
BP	GO:0002704	negative regulation of leukocyte mediated immunity	6	47/15894	0.00158979	0.0396115	0.0323971
BP	GO:0090132	epithelium migration	16	255/15894	0.0016176	0.0400644	0.0327675
BP	GO:0016053	organic acid biosynthetic process	18	304/15894	0.00163153	0.0401705	0.0328542
BP	GO:0034109	homotypic cell-cell adhesion	7	64/15894	0.00166138	0.0405891	0.0331966
BP	GO:0044706	multi-multicellular organism process	11	142/15894	0.00166804	0.0405891	0.0331966
BP	GO:0090130	tissue migration	16	257/15894	0.0017522	0.042389	0.0346687
BP	GO:0001952	regulation of cell-matrix adhesion	9	102/15894	0.00177592	0.042532	0.0347856
BP	GO:0006101	citrate metabolic process	5	33/15894	0.00179845	0.042532	0.0347856
BP	GO:0032366	intracellular sterol transport	4	20/15894	0.00181416	0.042532	0.0347856
BP	GO:0032367	intracellular cholesterol transport	4	20/15894	0.00181416	0.042532	0.0347856
BP	GO:0006520	cellular amino acid metabolic process	15	234/15894	0.00181671	0.042532	0.0347856
BP	GO:0006805	xenobiotic metabolic process	7	65/15894	0.00181944	0.042532	0.0347856
CC	GO:0070161	anchoring junction	16	274/16107	0.00365358	0.0431517	0.0372114
BP	GO:0016032	viral process	15	235/15894	0.00189387	0.0436922	0.0357346
BP	GO:0070661	leukocyte proliferation	16	259/15894	0.00189608	0.0436922	0.0357346
BP	GO:0014074	response to purine-containing compound	9	103/15894	0.00190058	0.0436922	0.0357346
BP	GO:0007596	blood coagulation	11	145/15894	0.00197036	0.0445033	0.0363979
BP	GO:0031347	regulation of defense response	25	492/15894	0.0019785	0.0445033	0.0363979
BP	GO:0050769	positive regulation of neurogenesis	25	492/15894	0.0019785	0.0445033	0.0363979
BP	GO:0009247	glycolipid biosynthetic process	6	49/15894	0.00197864	0.0445033	0.0363979
BP	GO:1901142	insulin metabolic process	3	10/15894	0.00204782	0.0456088	0.0373021
BP	GO:0002764	immune response-regulating signaling pathway	16	261/15894	0.00204971	0.0456088	0.0373021
BP	GO:0006066	alcohol metabolic process	16	262/15894	0.00213035	0.0466121	0.0381226
BP	GO:0030500	regulation of bone mineralization	7	67/15894	0.00217036	0.0466121	0.0381226
BP	GO:0007519	skeletal muscle tissue development	12	169/15894	0.00219275	0.0466121	0.0381226
BP	GO:0035384	thioester biosynthetic process	4	21/15894	0.00219365	0.0466121	0.0381226
BP	GO:0045723	positive regulation of fatty acid biosynthetic process	4	21/15894	0.00219365	0.0466121	0.0381226
BP	GO:0071616	acyl-CoA biosynthetic process	4	21/15894	0.00219365	0.0466121	0.0381226
BP	GO:2000209	regulation of anoikis	4	21/15894	0.00219365	0.0466121	0.0381226
BP	GO:0007599	hemostasis	11	147/15894	0.00219562	0.0466121	0.0381226
BP	GO:0050817	coagulation	11	147/15894	0.00219562	0.0466121	0.0381226
BP	GO:0032635	interleukin-6 production	10	126/15894	0.002237	0.0472496	0.038644
BP	GO:0071216	cellular response to biotic stimulus	12	170/15894	0.00230321	0.0481085	0.0393465
BP	GO:0043902	positive regulation of multi-organism process	11	148/15894	0.00231584	0.0481085	0.0393465
BP	GO:0002062	chondrocyte differentiation	9	106/15894	0.00231699	0.0481085	0.0393465
BP	GO:0070371	ERK1 and ERK2 cascade	18	314/15894	0.00232392	0.0481085	0.0393465
BP	GO:1902475	L-alpha-amino acid transmembrane transport	5	35/15894	0.00235348	0.0483651	0.0395564
BP	GO:0014013	regulation of gliogenesis	10	127/15894	0.00237118	0.0483651	0.0395564
BP	GO:1902904	negative regulation of supramolecular fiber organization	10	127/15894	0.00237118	0.0483651	0.0395564
BP	GO:0035272	exocrine system development	6	51/15894	0.00243539	0.0491446	0.0401939
BP	GO:0060348	bone development	13	194/15894	0.00243974	0.0491446	0.0401939
BP	GO:0006875	cellular metal ion homeostasis	25	500/15894	0.00245302	0.0491446	0.0401939
BP	GO:0014706	striated muscle tissue development	21	393/15894	0.00245664	0.0491446	0.0401939
CC	GO:0005581	collagen trimer	7	75/16107	0.0043452	0.0499698	0.0430909

[truncated: 5 more sheets: RedModule, SalmonModule, TanModule, TurquoiseModule, YellowModule]
